# Supplementary material for: High-Resolution LC–MS Characterization of Ramaria flavobrunnescens, a Coral Mushroom Toxic to Livestock, Reveals Fungal, Bacterial, and Eucalyptus Tree Metabolites
Source: Toxins (Basel). 2026 Jan 20;18(1):53. doi: 10.3390/toxins18010053 (PMC12845983; doi:10.3390/toxins18010053)
Supplement: Supplementary file 1 [file toxins-18-00053-s001.zip]

Archive with 2 entries (2 files):
- Supplementary information.pdf
- Table S4-S6.xlsx
