# Supplementary material for: High-Resolution LC–MS Characterization of Ramaria flavobrunnescens, a Coral Mushroom Toxic to Livestock, Reveals Fungal, Bacterial, and Eucalyptus Tree Metabolites
Source: Toxins (Basel). 2026 Jan 20;18(1):53. doi: 10.3390/toxins18010053 (PMC12845983; doi:10.3390/toxins18010053)
Supplement: Supplementary file 1 [file toxins-18-00053-s001.zip › Table S4-S6.xlsx]

## Sheet: TableS4 Knowns and putative IDs
High-resolution LC–MS characterization of Ramaria flavo-brunnescens, a coral mushroom toxic to livestock, reveals fungal, bacterial, and eucalyptus tree metabolites
Compound	Formula	Ion Type	m/z	RT (min)	Extract	Confidence Level
Arsenic compounds
Tetramethylarsonium ion (TETRA)	C4H12As+	[M+H]+	135.015	0.6	Mycomix FD, Alkaloid	4
Arsenobetaine (AB)	C5H11AsO2	[M+H]+	179.005	0.6	Mycomix FD, Alkaloid	2
Dimethylarsinoylacetate (DMAA)	C4H9AsO3	[M+H]+	180.984	0.6	Mycomix FD, Alkaloid
Known Ramaria compounds
Ramarin B or Axinysone A	C15H22O2	[M-H]-	233.154	4.16, 3.50	Ethyl acetate, hexane, alkaloid extraction	4
Ramarin A or Nambinone A/C	C15H22O3	[M-H]-	249.149	4.39, 3.84	Ethyl acetate, hexane	4
Ramariolide D	C16H24O3	[M-H]-	263.164	3.28, 3.11	Ethyl acetate	3
Ramariolide C	C16H26O3	[M-H]-	265.181	3.47	Ethyl acetate	4
Ramariolide A/B	C16H26O4	[M-H]-	281.175	3.32, 3.45, 3.1, 3.05	Ethyl acetate	3
Pistillarin	C21H27N3O6	[M+H]+	418.197	2.24	Mycomix	2
WLIP/Massetolide/Viscosin cyclic nonapeptide class
WLIP/viscosin/massetolide group, cyclized	C54H95N9O16	[M-H]-	1124.68		Mycomix	3
WLIP/viscosin/massetolide group, straight chain, rel. 1124(-)	C54H97N9O17	[M+H]+	1144.7	3.58	Mycomix	3
WLIP/viscosin/massetolide group, cyclized +Fe 1124(-)	C54H93N9O16Fe	[M-H]-	1178.6	4.66	Mycomix	3
WLIP/viscosin/massetolide group		[M+H]+	1182.65		Mycomix	3
WLIP/viscosin/massetolide group, straight chain, +Fe 1144(+)		[M+H]+	1198.61		Mycomix	3
WLIP/viscosin/massetolide group, cyclized, -14 (CH2), putative massetolide E?	C53H93N9O16	[M+H]+	1112.68	4.53	Mycomix	3
WLIP/viscosin/massetolide group, cyclized, -14 (CH2), putative massetolide E + Fe	C53H91N9O16Fe	[M-H]-	1164.58	4.53	Mycomix	3
Eucalyptus compounds
Eucalypcamal F	C20H22O6	[M-H]-	357.134	4.01	Ethyl acetate	3
25 euglobals, or robustadial A/B	C23H30O5	[M-H]-	385.201	5.37, 5.19, 5.88, 6.16, 5.04, 4.75	Ethyl acetate	3
Eucalypcamal B	C23H28O6	[M-H]-	399.18	4.21, 4.45, 4.88, 5.19, 5.47	Ethyl acetate	3
Eucalypglobulusal J	C23H30O6	[M-H]-	401.195	4.51, 4.65, 4.76, 4.92, 5.04, 5.17, 5.24, 5.42, 5.67, 6.03	Ethyl acetate	3
Eucalyptal D	C28H36O5	[M-H]-	451.249	5.85, 6.08	Ethyl acetate	3
Macrocarpal C	C28H38O5	[M-H]-	453.263	5.56	Ethyl acetate	1
Eucalrobusones, eucalteretials, eucalypglobulusal, eucarobustols, euglobals, macrocarpal G	C28H38O5	[M-H]-	453.263	5.86, 6.00, 6.12	Ethyl acetate	3
Eucalrobusones, eucalyptal A/C	C28H36O6	[M-H]-	467.242	5.24, 5.08, 5.37, 4.83	Ethyl acetate	3
Loxophlebal A/B	C25H28O9	[M-H]-	471.165	4.53, 4.45, 4.63, 4.92	Ethyl acetate	3
Macrocarpal A	C28H40O6	[M-H]-	471.274	4.33	Ethyl acetate	1
Eucalyptins, macrocarpals B-F, H, K, L, M, N, O, Q, eucalteretial E, eucalypglobulusal G, eucarobustol C/F, euglobal IIIa, Euvimal-1, rhodomyrtal A/B	C28H40O6	[M-H]-	471.274	4.72, 4.88, 5.17, 5.28	Ethyl acetate	3
Robustaol A	C25H30O9	[M-H]-	473.18	5.24, 5.11, 5.34, 6.12	Ethyl acetate	3
Macrocarpal N	C28H38O7	[M-H]-	485.253	4.04	Ethyl acetate	1
Eucalyptone, eucalypglobulusal A, eucalyptal B/E, macrocarpal P	C28H38O7	[M-H]-	485.253	4.21, 4.45, 4.88, 5.35, 5.48, 6.12	Ethyl acetate	3
Eucalypglobulusal B/E	C28H40O7	[M-H]-	487.269	4.13, 4.33, 4.54	Ethyl acetate	3
Grandial, Jensenal, sideroxylonal A/B/C	C26H28O10	[M-H]-	499.161	5.52, 5.27, 5.99	Ethyl acetate	3
Misc. identified compounds- peptides and amino acid metabolomic intermediates
Cyclo(Pro-Phe)	C14H16N2O2	[M+H]+	245.128	2.3	Mycomix	2
Cyclo(Val-Pro)	C10H16N2O2	[M+H]+	197.129		Mycomix	2
Cyclo(Pro-Tyr)	C11H20N2O5	[M+H]+	261.123		Mycomix	2
Cyclo(Lxx-Pro)	C11H18N2O2	[M+H]+	211.144		Mycomix	2
Pro-Val	C10H18N2O3	[M+H]+	215.139	2.05	Mycomix	2
Ser-Lxx	C9H18N2O4	[M+H]+	219.134	3.61	Mycomix	2
Thr-Val	C9H18N2O4	[M+H]+	219.134	3.36	Mycomix	2
Pro-Lxx	C11H20N2O3	[M+H]+	229.155	2.43	Mycomix	2
L-saccharopine	C11H20N2O6	[M+H]+	277.139	0.62	Methanol	2

## Sheet: Table S5- Unknowns
High-resolution LC–MS characterization of Ramaria flavo-brunnescens, a coral mushroom toxic to livestock, reveals fungal, bacterial, and eucalyptus tree metabolites
Formula	Ion Type	m/z	RT (min)	Extract	Comment
C7H12O4	[M+Na]+	183.063		Alkaloid	Pimelic acid?
C9H16O4	[M-H]-	187.096	2.82	Mycomix
C11H15NO2?	[M+H]+	194.116	1.99	Hexane
C8H14O4	[M+Na]+	197.079		Alkaloid	Rel. pimelic acid?
	[M+H]-	203.053		Alkaloid
C10H22N2O4	[M+H]+	235.166	0.51	Hexane
C10H13N5O4	[M+H]-	268.105	2.9	Alkaloid
C10H13N5O4	[M+H]+	268.105	3.08	Alkaloid
C14H26O5	[M-H]-	273.17	2.99	Mycomix
C13H28N2O5?	[M+H]+	293.209		Hexane
C13H14N4OFe?	[M+H]+	299.059	1.73	Hexane	Re-check?
	[M+H]+	305.246	9.06	Alkaloid
	[M+H]-	305.246	8.91	Alkaloid
	[M+H]+	310.235		Hexane
C14H29N4O2P	[M+H]-	317.209	10.32	Alkaloid
C20H28O3?	[M+H]+	317.21	10.58	Alkaloid
C20H30O3	[M+H]-	319.225	7.89	Alkaloid
C20H32O3	[M+H]+	321.24		Ethyl acetate
C17H28N2O4	[M+H]-	325.212	8.68	Alkaloid
C21H30O3	[M+H]+	331.224		Ethyl acetate
	[M+H]+	332.276	3.28	Mycomix
C19H24O5	[M+H]+	333.166		Ethyl acetate
C21H32O3	[M+H]+	333.241	10.32	Alkaloid
C20H30O4	[M+H]+	335.217		Ethyl acetate
C20H30O4	[M+H]+	335.22	7.48	Alkaloid
C20H32O4	[M+H]+	337.234		Ethyl acetate	Also in negative mode
C17H28N2O5	[M+H]+	341.207	7.98	Alkaloid
C21H32O4	[M+H]+	349.236	9.58	Alkaloid
C20H32O5	[M+H]+	353.231	6.71	Alkaloid	Also in negative mode
C22H40O3	[M+H]+	353.302	4.49	Ethyl acetate	Pantheric acid A (matching in- silico, but might be similar lipid)
	[M+H]-	357.202	7.38	Alkaloid
C23H40O3	[M+H]+	365.301		Ethyl acetate
	[M-H]-	367.104	0.49	Mycomix
C23H26O5	[M+H]+	383.182		Ethyl acetate
C22H42N2O3?	[M+H]+	383.324	2.63, 2.68	Hexane
	[M+H]+	393.313		Ethyl acetate
	[M-H]-	403.219	2.29	Mycomix
C18H33N2O4PS	[M+H]+	405.197	8.75-8.85	Alkaloid
	[M+H]+	405.231	2.28, 2.22	Mycomix
	[M+H]-	409.229	9.24	Alkaloid
	[M-H]-	417.234	2.4	Mycomix
	[M+H]+	417.329	2.53	Mycomix
	[M+H]+	419.246	2.39	Mycomix	Peptidic (Lxx + Asp?)
	[M+H]-	437.195	8.57	Alkaloid
C26H28O6	[M+H]+	437.195	8.7	Alkaloid
C30H40O4	[M+H]+	465.3		Alkaloid
C30H42O4	[M+H]+	467.315	10.07	Alkaloid
	[M+H]-	467.33	10.68	Alkaloid
C19H41N5O8?	[M+H]+	468.303	2.72	Mycomix
C30H44O4	[M+H]+	469.33	11	Alkaloid
	[M+H]-	483.309	11.31	Alkaloid
C19H41N5O9?	[M+H]+	484.298	2.65, 2.43	Mycomix
	[M+H]+	518.314		Mycomix	419 + Val (delta 99.068)
C31H41N5O3?	[M+H]+	532.33	2.53	Mycomix	419 + Lxx (delta 113.08), also in negative mode (m/z 530.31818)
	[M+2H]+	559.289	2.72	Mycomix	MS/MS does have 130 product ion for indole diterpenoid
C34H46N4O4	[M+NH3]+	592.39	2.75	Mycomix
C37H50N4O5?	[M+H]+	631.386	3.33	Mycomix	Also in negative mode (m/z 629.37451)
	[M+H]+	725.433		Alkaloid
	[M+2H]+	887.4		Alkaloid
	[M+H]+	929.657	8.8	Alkaloid
	[M+2H]+	930.417		Alkaloid
	[M+2H]+	973.437		Alkaloid
	[M+H]+	977.642	7.98	Alkaloid
C50H76N14O7	[M+H]+	985.609	3.64	Alkaloid
C20H28O7	[M-H]-	379.175	4.59	Ethyl acetate	Unknown eucalyptus FPC
C23H36O5	[M-H]-	381.17	4.79, 5.19, 5.43, 4.21	Ethyl acetate	Unknown eucalyptus FPC
C23H28O5	[M-H]-	383.185	4.97, 4.87	Ethyl acetate	Unknown eucalyptus FPC
C23H26O7	[M-H]-	413.159	5.2	Ethyl acetate	Unknown eucalyptus FPC
C23H28O7	[M-H]-	415.175	4.13, 4.26, 4.88, 5.25	Ethyl acetate	Unknown eucalyptus FPC
C25H30O6	[M-H]-	425.196	4.51. 4.63	Ethyl acetate	Unknown eucalyptus FPC
C23H28O8	[M-H]-	431.17	4.21, 4.42, 5.04	Ethyl acetate	Unknown eucalyptus FPC
C24H32O7	[M-H]-	431.206	4.85, 4.21, 4.41	Ethyl acetate	Unknown eucalyptus FPC
C23H30O8	[M-H]-	433.185	4.08, 4.22, 4.35, 4.88, 5.17	Ethyl acetate	Unknown eucalyptus FPC
C27H36O6	[M-H]-	455.243	4.88, 5.04, 5.24	Ethyl acetate	Unknown eucalyptus FPC
C28H40O5	[M-H]-	455.279	4.16	Ethyl acetate	Unknown eucalyptus FPC
C28H42O5	[M-H]-	457.294	4.00, 4.25, 4.51	Ethyl acetate	Unknown eucalyptus FPC
C28H44O5	[M-H]-	459.31	4.43, 4.61	Ethyl acetate	Unknown eucalyptus FPC
C28H38O6	[M-H]-	469.258	5.24	Ethyl acetate	Unknown eucalyptus FPC
C28H42O6	[M-H]-	473.289	5.19, 4.51, 4.22	Ethyl acetate	Unknown eucalyptus FPC
C28H34O7	[M-H]-	481.222	4.78, 4.88, 5.24, 5.64	Ethyl acetate	Unknown eucalyptus FPC
C28H36O7	[M-H]-	483.237	4.59, 4.78, 4.95, 5.24	Ethyl acetate	Unknown eucalyptus FPC
C26H30O9	[M-H]-	485.181	4.55, 4.47, 4.87	Ethyl acetate	Unknown eucalyptus FPC
C28H42O7	[M-H]-	489.284	3.99, 4.21	Ethyl acetate	Unknown eucalyptus FPC
C28H36O8	[M-H]-	499.232	4.27, 4.40, 4.53, 5.15	Ethyl acetate	Unknown eucalyptus FPC
C28H40O8	[M-H]-	503.264	4.39, 4.08, 5.39	Ethyl acetate	Unknown eucalyptus FPC
C26H28O11	[M-H]-	515.155	4.89, 5.92	Ethyl acetate	Unknown eucalyptus FPC
C28H40O9	[M-H]-	519.257	3.72, 4.24, 4.08	Ethyl acetate	Unknown eucalyptus FPC
C31H36O9	[M-H]-	551.227	5.8	Ethyl acetate	Unknown eucalyptus FPC
C31H36O10	[M-H]-	607.216	5.04, 5.18	Ethyl acetate	Unknown eucalyptus FPC
C33H36O11	[M-H]-	635.284	5.04, 5.18, 4.70	Ethyl acetate	Unknown eucalyptus FPC
C36H44O10	[M-H]-	649.263	5.42, 5.79, 5.26	Ethyl acetate	Unknown eucalyptus FPC

## Sheet: Table S6- Lyophilization test
Higher abundance in lyophilized mushroom material							Lower abundance in lyophilized mushroom material
m/z	Log2(FC)	Peak area	Ion type	Identified as	Comment		m/z	Log2(FC)	Peak area	Ion type	Identified as	Comment
150.057	-2.72091	1.383e+08	[M+H]+				610.179	21.3576	492920	[M+H]+		Possible contaminant
150.95	-6.56205	431000	[M+H]+				611.18	20.5845	1.07966e+06	[M+H]+		Possible contaminant
151.025	-1.1033	2.69744e+06	[M-H]-				612.178	20.1605	758985	[M+H]+		Possible contaminant
151.025	-1.59602	1.27276e+07	[M-H]-				613.177	18.841	1.01729e+06	[M+H]+		Possible contaminant
151.446	-8.55308	3.04075e+07	[M+H]+				624.194	18.0747	1.22001e+06	[M+H]+		Possible contaminant
152.01	-1.858	152405	[M-H]-				614.176	17.5828	3.05684e+06	[M+H]+		Possible contaminant
152.028	-2.29975	879592	[M-H]-				625.195	17.3183	947520	[M+H]+		Possible contaminant
152.388	-2.67585	1.54085e+06	[M+H]+				612.178	17.0271	5.99254e+06	[M+H]+		Possible contaminant
152.994	-1.00288	1516.8	[M+H]+				626.193	16.8694	716210	[M+H]+		Possible contaminant
153.018	-1.62433	159731	[M-H]-				248.959	16.0626	3.00997e+07	[M-H]-
153.039	-1.18058	2.07156e+06	[M+H]+				387.177	15.8433	792630	[M+H]+
153.039	-1.56779	1.36987e+06	[M+H]+				615.176	15.8333	4.15443e+06	[M+H]+		Possible contaminant
153.101	-2.48659	288747	[M+H]+				613.178	15.7171	1.34696e+06	[M+H]+		Possible contaminant
153.126	-1.80634	4.15939e+07	[M+H]+				627.193	15.6064	84775.7	[M+H]+
153.867	-3.51066	1.13038e+06	[M-H]-				448.809	15.4464	1.96371e+07	[M-H]-
153.977	-1.25733	62518.4	[M+H]+				207.93	15.2082	1.66481e+07	[M-H]-
154.061	-1.28263	7.71809e+06	[M-H]-				154.972	14.9776	1.41889e+07	[M-H]-
154.121	-1.95032	9.56817e+06	[M+H]+				278.852	14.8602	1.30797e+07	[M-H]-
154.122	-1.32611	1.14779e+07	[M+H]+				216.852	14.652	1.13223e+07	[M-H]-
154.364	-2.00234	727205	[M+H]+				638.21	14.518	1.48923e+06	[M+H]+
154.402	-2.65635	411196	[M+H]+				316.947	14.4559	9.88352e+06	[M-H]-
154.958	-2.89052	361311	[M-H]-				380.822	14.4117	9.58506e+06	[M-H]-
154.958	-2.62371	375680	[M-H]-				307.855	14.3656	9.28371e+06	[M-H]-
154.974	-2.17177	155245	[M-H]-				374.809	14.2751	8.71953e+06	[M-H]-
154.989	-1.82297	456408	[M+H]+				235.819	14.2432	8.52859e+06	[M-H]-
154.989	-1.50407	579407	[M+H]+				628.191	14.2427	2.22314e+06	[M+H]+
155.106	-1.78272	2.57994e+06	[M-H]-				179.935	14.1752	8.13567e+06	[M-H]-
155.116	-1.59715	1.9024e+06	[M+H]+				178.976	14.0934	7.68756e+06	[M-H]-
155.117	-4.81123	9.03959e+06	[M+H]+				352.852	14.0927	7.68396e+06	[M-H]-
156.041	-1.75867	125194	[M+H]+				369.381	13.9888	533.772	[M+H]+
156.893	-1.30277	1.81335e+06	[M-H]-				342.353	13.9669	533.772	[M+H]+
157.044	-1.51672	539240	[M+H]+				257.913	13.9253	6.84171e+06	[M-H]-
157.544	-8.50667	3.53526e+06	[M+H]+				239.902	13.9164	6.79982e+06	[M-H]-
157.545	-6.09596	279578	[M+H]+				549.085	13.8844	6.65058e+06	[M-H]-
157.618	-2.09114	123353	[M-H]-				190.927	13.8518	6.5023e+06	[M-H]-
157.972	-1.32669	1.3068e+07	[M+H]+				235.925	13.8352	6.42779e+06	[M-H]-
158.039	-1.73942	1.27453e+06	[M+H]+				399.7	13.7926	6.24065e+06	[M-H]-
158.044	-1.49281	619382	[M-H]-				388.18	13.7778	533.772	[M+H]+
158.059	-2.35149	1.13066e+07	[M+H]+				197.807	13.7755	6.1672e+06	[M-H]-
158.08	-2.36642	632252	[M+H]+				449.81	13.7728	6.15558e+06	[M-H]-
158.08	-3.01034	637462	[M+H]+				815.587	13.7405	6.01943e+06	[M-H]-
158.081	-12.598	6.39838e+06	[M-H]-				448.809	13.6842	5.78897e+06	[M-H]-
158.081	-4.09629	4.8565e+06	[M-H]-				1539.44	13.6731	5.74459e+06	[M-H]-
158.573	-1.91369	2.11257e+06	[M+H]+				205.86	13.6319	5.58295e+06	[M-H]-
158.845	-3.96885	309341	[M-H]-				758.24	13.5797	5.38438e+06	[M-H]-
158.971	-1.08526	8.00355e+06	[M+H]+				356.829	13.5255	5.18578e+06	[M-H]-
159.026	-2.19902	6.0717e+07	[M+H]+				610.097	13.4897	6.03684e+06	[M+H]+
159.065	-1.38668	2.27171e+06	[M-H]-				205.838	13.4793	5.02239e+06	[M-H]-
159.09	-2.52954	4.2422e+06	[M+H]+				195.809	13.4525	4.92999e+06	[M-H]-
159.789	-2.62813	381124	[M-H]-				577.123	13.3846	9.08122e+06	[M+H]+
159.938	-2.16306	1.9273e+06	[M-H]-				283.837	13.3741	4.66919e+06	[M-H]-
159.968	-1.80524	3.82265e+06	[M+H]+				263.865	13.1876	4.10306e+06	[M-H]-
160.044	-4.54055	3.39021e+07	[M+H]+				241.792	13.1063	3.87815e+06	[M-H]-
160.068	-1.45722	78035.4	[M-H]-				241.792	13.0946	3.84682e+06	[M-H]-
160.074	-1.29482	5.15965e+06	[M+H]+				174.862	13.0866	3.82557e+06	[M-H]-
160.074	-1.67542	188776	[M+H]+				350.782	13.0348	3.69061e+06	[M-H]-
160.132	-1.09203	1.85847e+06	[M+H]+				325.355	13.0235	1.33032e+06	[M+H]+
160.84	-1.64177	6.47638e+06	[M-H]-				653.3	13.0228	3.66015e+06	[M-H]-
160.84	-2.48961	1.27532e+07	[M-H]-				397.412	13.0205	1.42651e+06	[M+H]+
160.841	-5.08604	2.3241e+07	[M-H]-				287.775	12.927	3.42491e+06	[M-H]-
160.841	-5.53618	9.6998e+06	[M-H]-				215.867	12.9136	3.39342e+06	[M-H]-
161.078	-2.09757	996008	[M+H]+				758.741	12.8821	3.31996e+06	[M-H]-
161.08	-1.10324	104571	[M-H]-				357.327	12.8675	4.19644e+06	[M+H]+
161.106	-1.21855	3.30611e+06	[M+H]+				161.924	12.8608	3.27149e+06	[M-H]-
161.131	-3.45379	70229.5	[M+H]+				338.76	12.8557	2.55362e+07	[M-H]-
161.131	-3.85816	270800	[M+H]+				351.79	12.8507	3.24862e+06	[M-H]-
161.135	-2.18636	1.00693e+06	[M+H]+				233.855	12.8398	3.22409e+06	[M-H]-
161.841	-1.67473	614280	[M-H]-				818.261	12.8327	3.20818e+06	[M-H]-
161.893	-1.61337	1.41573e+06	[M-H]-				839.768	12.8292	3.20044e+06	[M-H]-
162.039	-1.01167	5.57063e+06	[M-H]-				1061.84	12.801	3.13863e+06	[M-H]-
162.054	-1.26076	540501	[M+H]+				273.826	12.7833	3.10022e+06	[M-H]-
162.837	-1.63975	6.6932e+06	[M-H]-				980.815	12.7619	3.05456e+06	[M-H]-
162.837	-2.48621	1.31785e+07	[M-H]-				197.901	12.753	3.03594e+06	[M-H]-
162.838	-5.30199	2.57947e+07	[M-H]-				523.069	12.7264	2.98042e+06	[M-H]-
162.838	-5.90787	8.36922e+06	[M-H]-				199.804	12.7188	2.96472e+06	[M-H]-
162.876	-2.64072	9.6348e+06	[M+H]+				453.163	12.6743	199690	[M+H]+
162.892	-1.26053	5.16335e+06	[M-H]-				1223.39	12.6654	2.8571e+06	[M-H]-
163.017	-1.23923	25783.8	[M+H]+				275.823	12.6511	2.8289e+06	[M-H]-
163.074	-1.37944	1.14415e+06	[M+H]+				238.834	12.6382	4.20555e+06	[M-H]-
163.11	-2.87101	721911	[M+H]+				200.857	12.6169	2.76262e+06	[M-H]-
164.038	-1.39924	762843	[M-H]-				190.872	12.5698	2.67373e+06	[M-H]-
164.07	-4.59222	1.69987e+06	[M-H]-				212.909	12.5317	2.60409e+06	[M-H]-
164.07	-4.96686	3.13247e+06	[M-H]-				550.086	12.5254	2.59276e+06	[M-H]-
164.077	-1.46732	9.33809e+08	[M+H]+				309.855	12.4866	2.52401e+06	[M-H]-
164.092	-1.48233	935100	[M+H]+				235.819	12.4592	2.47655e+06	[M-H]-
164.106	-1.21391	4.58418e+07	[M+H]+				615.132	12.4028	3.80223e+06	[M+H]+
164.835	-5.65455	8.2736e+06	[M-H]-				1001.82	12.3874	2.35623e+06	[M-H]-
164.835	-2.453	2.11319e+06	[M-H]-				531.27	12.3393	35792.3	[M+H]+
164.835	-2.7885	4.0726e+06	[M-H]-				255.86	12.3251	2.25668e+06	[M-H]-
164.894	-1.39861	1.78266e+06	[M-H]-				243.789	12.3241	2.25504e+06	[M-H]-
165.043	-4.52292	435129	[M+H]+				729.738	12.2653	2.165e+06	[M-H]-
165.054	-1.31034	784340	[M-H]-				257.913	12.2556	2.15061e+06	[M-H]-
166.085	-2.34709	1.60032e+07	[M+H]+				370.384	12.2329	880026	[M+H]+
166.085	-1.89432	219181	[M+H]+				256.845	12.2114	2.39452e+07	[M-H]-
166.121	-1.57514	636102	[M+H]+				238.834	12.1864	5.07985e+06	[M-H]-
166.832	-5.83189	484917	[M-H]-				173.869	12.1442	1.99067e+06	[M-H]-
166.832	-5.93258	255456	[M-H]-				339.76	12.1311	7.37606e+06	[M-H]-
167.055	-1.23365	657881	[M+H]+				163.845	12.0904	1.91786e+06	[M-H]-
167.055	-1.06101	2.1395e+06	[M+H]+				172.862	12.0794	1.90326e+06	[M-H]-
167.08	-1.90096	2.31547e+06	[M+H]+				381.417	12.0491	3.04135e+06	[M+H]+
167.088	-2.95939	373983	[M+H]+				1152.4	12.0106	5.31118e+06	[M+H]+
167.088	-2.46744	2.26628e+06	[M+H]+				890.281	11.9569	1.74834e+06	[M-H]-
167.87	-6.88947	2.49714e+06	[M-H]-				1332.46	11.9479	533.772	[M+H]+
169.034	-2.32912	2.47819e+06	[M+H]+				311.832	11.9095	1.6919e+06	[M-H]-
169.074	-1.26423	1.39426e+06	[M+H]+				518.149	11.8868	1.66547e+06	[M-H]-
169.082	-1.68735	1.79089e+08	[M+H]+				1142.36	11.845	1.61792e+06	[M-H]-
169.085	-1.9553	214144	[M-H]-				374.809	11.8407	1.61308e+06	[M-H]-
169.096	-3.37345	743350	[M+H]+				980.312	11.8405	1.6128e+06	[M-H]-
169.096	-4.70858	463795	[M+H]+				225.896	11.8368	1.60872e+06	[M-H]-
169.121	-1.1236	98634.8	[M+H]+				1061.34	11.8136	1.58303e+06	[M-H]-
169.122	-1.93115	2.04362e+06	[M-H]-				346.84	11.7508	1.51561e+06	[M-H]-
169.976	-1.1857	824588	[M+H]+				899.286	11.7395	1.50376e+06	[M-H]-
170.116	-3.24334	273839	[M+H]+				163.94	11.7064	1.46965e+06	[M-H]-
171.005	-2.62804	4.36373e+06	[M-H]-				400.7	11.6933	1.45642e+06	[M-H]-
171.011	-3.80524	2.44742e+06	[M-H]-				562.311	11.6923	351156	[M+H]+
171.018	-1.74921	9.1942e+06	[M-H]-				1013.31	11.6562	1.00511e+06	[M+H]+
171.098	-2.01232	2.62815e+06	[M+H]+				1142.87	11.6462	1.40964e+06	[M-H]-
171.099	-2.53764	7.67165e+07	[M+H]+				666.239	11.6363	533.772	[M+H]+
171.101	-1.34641	5.14286e+06	[M-H]-				221.083	11.6099	533.772	[M+H]+
171.101	-2.9689	2.36817e+06	[M-H]-				921.295	11.5507	1.31937e+06	[M-H]-
171.101	-1.13891	3.76543e+06	[M-H]-				920.292	11.5401	1.30971e+06	[M-H]-
171.111	-1.06288	656632	[M+H]+				1304.42	11.507	1.27996e+06	[M-H]-
172.06	-1.40818	1.47818e+06	[M-H]-				1226.61	11.4857	1.26117e+06	[M-H]-
172.095	-1.91579	329576	[M+H]+				179.84	11.4705	1.24802e+06	[M-H]-
172.096	-9.13109	354688	[M-H]-				460.432	11.465	533.772	[M+H]+
172.096	-2.67128	380185	[M-H]-				409.825	11.4559	1.23539e+06	[M-H]-
172.097	-2.88717	2.80726e+06	[M-H]-				177.843	11.4284	1.21206e+06	[M-H]-
172.143	-1.43471	916437	[M+H]+				490.41	11.4277	1.21151e+06	[M-H]-
172.867	-1.64103	1.66256e+06	[M-H]-				353.386	11.4249	112252	[M+H]+
172.955	-1.50151	42676	[M+H]+				1314.45	11.4194	781355	[M+H]+
173.08	-1.03564	7.97279e+06	[M-H]-				552.102	11.4015	1.18974e+06	[M-H]-
173.092	-1.68775	1.45406e+06	[M-H]-				980.814	11.3896	1.17993e+06	[M-H]-
173.094	-5.16017	5.01612e+06	[M+H]+				839.767	11.3487	1.14693e+06	[M-H]-
173.116	-1.22984	611163	[M+H]+				920.793	11.3387	1.13906e+06	[M-H]-
173.131	-2.87869	100237	[M+H]+				666.241	11.3358	26704.2	[M+H]+
174.055	-1.36507	447069	[M-H]-				1385.94	11.3315	1.13332e+06	[M-H]-
174.076	-1.91822	808338	[M-H]-				1194.81	11.2916	2.10474e+06	[M+H]+
174.084	-1.17456	681454	[M-H]-				417.214	11.2821	533.772	[M+H]+
174.122	-1.95158	2.42262e+06	[M+H]+				828.291	11.2346	4.52848e+06	[M+H]+
174.122	-1.07835	399862	[M+H]+				899.787	11.2149	1.04536e+06	[M-H]-
174.147	-1.44274	509818	[M+H]+				547.069	11.1957	1.03153e+06	[M-H]-
174.952	-1.43164	721454	[M+H]+				225.797	11.1641	1.00921e+06	[M-H]-
175.021	-2.81296	4.12725e+06	[M+H]+				737.234	11.1535	1.00179e+06	[M-H]-
175.023	-1.15296	2.16257e+06	[M-H]-				617.072	11.1532	1.0016e+06	[M-H]-
175.071	-1.28254	749371	[M-H]-				338.76	11.1518	7.20294e+06	[M-H]-
175.085	-1.91666	1.67763e+06	[M+H]+				459.361	11.1425	994162	[M-H]-
175.147	-2.20279	354317	[M+H]+				427.394	11.138	533.772	[M+H]+
176.069	-1.36399	18423.3	[M+H]+				283.837	11.0957	962452	[M-H]-
176.099	-1.02107	414311	[M-H]-				818.26	11.0922	960144	[M-H]-
176.163	-1.10666	6.0836e+06	[M+H]+				161.924	11.0789	951321	[M-H]-
176.914	-1.03718	730087	[M-H]-				426.136	11.0382	533.772	[M+H]+
177.09	-4.94637	1.07105e+06	[M+H]+				448.423	11.0302	24239	[M+H]+
177.126	-1.29269	544652	[M+H]+				445.441	10.9919	3.87365e+06	[M+H]+
177.898	-1.91213	1.85601e+06	[M-H]-				1337.41	10.9768	61182.4	[M+H]+
177.902	-5.45494	602159	[M-H]-				1001.82	10.9765	886166	[M-H]-
178.05	-2.14316	166263	[M-H]-				990.342	10.9431	68867	[M+H]+
178.085	-1.89338	290548	[M+H]+				187.849	10.9255	2.40974e+06	[M-H]-
178.891	-1.98665	365081	[M+H]+				267.12	10.9148	5.85587e+06	[M+H]+
178.944	-2.75393	899833	[M+H]+				818.762	10.9031	842178	[M-H]-
178.944	-5.43455	130813	[M+H]+				1082.84	10.8865	832558	[M-H]-
179.058	-1.38237	527641	[M+H]+				551.1	10.8553	3.09092e+06	[M-H]-
179.105	-2.49188	378722	[M+H]+				253.793	10.8452	4.98065e+06	[M-H]-
179.141	-3.29562	1.02109e+07	[M+H]+				441.187	10.8412	1.24925e+06	[M+H]+
179.649	-8.47415	224952	[M-H]-				389.183	10.8213	7.17772e+06	[M+H]+
180.065	-1.28012	875179	[M-H]-				1629.02	10.8148	792179	[M-H]-
180.136	-2.16174	333628	[M+H]+				532.273	10.8134	1.05416e+06	[M+H]+
180.144	-8.84079	784125	[M+H]+				531.411	10.8095	789303	[M-H]-
180.859	-1.46831	329461	[M-H]-				343.356	10.771	4.91681e+06	[M+H]+
180.887	-1.85052	943737	[M+H]+				458.416	10.7695	1.2801e+07	[M+H]+
180.898	-5.1422	1.15305e+07	[M-H]-				758.74	10.7677	766736	[M-H]-
180.898	-5.98688	4.35781e+06	[M-H]-				313.835	10.7551	1.6577e+07	[M-H]-
180.898	-1.21341	1.42683e+06	[M-H]-				1052.33	10.7473	755996	[M-H]-
180.988	-1.60806	1.60668e+06	[M+H]+				287.775	10.741	4.23121e+06	[M-H]-
181.07	-1.77364	376863	[M-H]-				991.347	10.6563	645168	[M+H]+
181.12	-1.99287	2.05386e+06	[M+H]+				1062.34	10.6469	705136	[M-H]-
181.12	-1.30032	32538.8	[M+H]+				198.863	10.6402	1.01311e+07	[M-H]-
181.122	-2.82564	2.2404e+06	[M-H]-				468.399	10.6396	2.03057e+07	[M+H]+
181.896	-2.95334	1.00453e+06	[M-H]-				472.229	10.6109	951380	[M+H]+
182.053	-1.04143	160999	[M-H]-				538.609	10.5921	678888	[M-H]-
182.125	-6.27015	187409	[M-H]-				1152.39	10.5811	533.772	[M+H]+
182.152	-1.05109	527913	[M+H]+				656.208	10.5735	670149	[M-H]-
182.54	-3.36555	393866	[M-H]-				453.185	10.5329	533.772	[M+H]+
182.902	-4.66285	744908	[M-H]-				423.427	10.5265	290604	[M+H]+
182.953	-2.86214	3.37889e+06	[M-H]-				551.087	10.5035	638426	[M-H]-
182.953	-3.07718	1.83433e+06	[M-H]-				454.166	10.4948	372386	[M+H]+
182.962	-6.46418	25340.5	[M+H]+				1176.36	10.4384	520030	[M+H]+
182.983	-1.31515	65804	[M+H]+				1225.61	10.4282	3.61309e+06	[M-H]-
182.984	-1.71937	1.76131e+07	[M+H]+				537.085	10.4188	602042	[M-H]-
183.075	-1.35808	3.10072e+06	[M+H]+				200.205	10.3867	1.29139e+06	[M+H]+
183.083	-1.44549	194201	[M+H]+				301.265	10.3759	533.772	[M+H]+
183.09	-1.78893	254967	[M+H]+				298.344	10.3712	533.772	[M+H]+
183.101	-1.36954	916816	[M-H]-				923.277	10.3574	198453	[M+H]+
183.111	-2.01353	575106	[M+H]+				515.13	10.2981	553725	[M-H]-
183.138	-2.3056	443107	[M-H]-				425.153	10.2809	1.43683e+06	[M+H]+
183.609	-6.80639	66322.2	[M+H]+				329.296	10.2061	849261	[M+H]+
183.986	-1.24903	138755	[M+H]+				1004.3	10.1898	1.15134e+06	[M+H]+
183.987	-1.88184	41778.5	[M+H]+				737.736	10.1765	508965	[M-H]-
184.06	-1.02219	901280	[M-H]-				671.194	10.173	2.32363e+06	[M+H]+
184.072	-9.05873	858071	[M+H]+				367.227	10.1612	503581	[M-H]-
184.095	-1.10332	237181	[M+H]+				152.543	10.1573	6.2587e+06	[M+H]+
184.132	-2.06948	62754.2	[M+H]+				312.835	10.1372	2.00188e+07	[M-H]-
184.168	-1.35686	2.06717e+07	[M+H]+				382.42	10.1366	1.3533e+06	[M+H]+
185.022	-4.34007	131004	[M+H]+				1052.83	10.1346	494366	[M-H]-
185.081	-2.27773	219375	[M-H]-				341.35	10.1311	4.36316e+06	[M+H]+
185.091	-1.89874	2.46063e+07	[M+H]+				509.144	10.0991	533.772	[M+H]+
185.117	-1.04163	7.05729e+06	[M-H]-				840.268	10.0934	480454	[M-H]-
185.126	-3.8132	76884	[M+H]+				617.131	10.0674	1.21439e+07	[M+H]+
185.932	-2.53638	328175	[M-H]-				408.381	10.0589	2.1152e+07	[M+H]+
186.076	-1.23608	157170	[M-H]-				532.381	9.94559	4.92901e+06	[M+H]+
186.076	-1.51549	827098	[M-H]-				504.188	9.93557	1.78385e+07	[M+H]+
186.104	-1.12259	1.91643e+06	[M+H]+				430.389	9.90321	421122	[M-H]-
186.111	-1.22155	307875	[M+H]+				576.327	9.89264	1.0219e+06	[M+H]+
186.111	-2.45785	34690	[M+H]+				1014.31	9.89082	5.05273e+07	[M+H]+
186.111	-3.83214	19466.7	[M+H]+				1153.4	9.88765	8.12852e+07	[M+H]+
186.12	-1.14753	503303	[M-H]-				487.392	9.86717	410731	[M-H]-
186.147	-1.40746	1.60773e+06	[M+H]+				378.149	9.86675	410612	[M-H]-
187.055	-1.17977	8.12174e+06	[M+H]+				255.86	9.84386	2.06058e+06	[M-H]-
187.085	-1.31539	226606	[M+H]+				236.816	9.7977	4.00461e+06	[M-H]-
187.088	-1.17612	7.18924e+07	[M+H]+				1314.45	9.79446	533.772	[M+H]+
187.096	-1.44245	7.49953e+07	[M-H]-				420.392	9.77793	1.32085e+06	[M+H]+
187.106	-2.55662	787679	[M+H]+				842.25	9.76444	4.38091e+06	[M+H]+
187.107	-1.69626	718926	[M-H]-				578.306	9.74763	7.39694e+06	[M+H]+
187.107	-3.68098	2.17203e+06	[M-H]-				509.144	9.73572	773494	[M+H]+
187.124	-2.12022	1516.8	[M+H]+				1085.33	9.73461	3.93937e+06	[M+H]+
187.125	-1.64884	315997	[M+H]+				1157.35	9.73368	9.40665e+06	[M+H]+
187.132	-1.1108	999614	[M-H]-				221.154	9.72063	371061	[M-H]-
187.143	-1.17587	602253	[M+H]+				990.343	9.70906	753416	[M+H]+
187.179	-1.66715	6.79381e+06	[M+H]+				305.151	9.69892	1.22804e+06	[M+H]+
187.629	-1.44614	831445	[M+H]+				1170.41	9.68582	1.63142e+07	[M+H]+
187.87	-2.6799	1.28317e+06	[M-H]-				1133.37	9.68262	1.98732e+06	[M-H]-
187.91	-1.36095	772001	[M-H]-				505.147	9.68111	361034	[M-H]-
187.927	-6.50932	2.55587e+07	[M-H]-				1338.42	9.65165	36831.8	[M+H]+
187.94	-3.30912	3.14489e+06	[M-H]-				761.225	9.64321	533.772	[M+H]+
187.94	-1.65719	2.06321e+06	[M-H]-				385.358	9.64212	533.772	[M+H]+
188.036	-1.08946	191831	[M+H]+				1175.36	9.62175	829659	[M+H]+
188.099	-1.46348	7.74986e+06	[M-H]-				829.294	9.60694	1.29222e+06	[M+H]+
188.1	-1.15141	2.63301e+06	[M+H]+				1271.61	9.59735	340671	[M-H]-
188.127	-3.06018	299934	[M+H]+				409.159	9.56044	965028	[M+H]+
188.163	-1.71107	186805	[M+H]+				1061.34	9.55936	4.08704e+06	[M-H]-
188.923	-1.08703	646768	[M+H]+				479.194	9.55891	1.46783e+06	[M+H]+
189.064	-2.27734	617326	[M+H]+				980.313	9.55381	3.58458e+06	[M-H]-
189.076	-1.45922	308972	[M-H]-				437.479	9.54689	1.13022e+06	[M+H]+
189.1	-3.28544	1.69508e+06	[M+H]+				678.215	9.53274	325752	[M-H]-
189.112	-1.6085	2.09901e+06	[M-H]-				667.243	9.51609	7.11036e+06	[M+H]+
189.122	-1.7125	2.69896e+06	[M+H]+				380.386	9.49824	159527	[M+H]+
189.162	-12.86	1.1893e+06	[M+H]+				1500.47	9.47533	2.71448e+06	[M+H]+
189.162	-8.80377	2.13654e+06	[M+H]+				492.415	9.46958	1.43999e+06	[M+H]+
189.865	-1.51217	1.45099e+06	[M-H]-				585.371	9.39954	4.6031e+06	[M+H]+
190.048	-1.10111	8.64272e+06	[M+H]+				491.413	9.39739	296580	[M-H]-
190.05	-1.44853	437694	[M-H]-				1476.5	9.38949	4.89559e+06	[M+H]+
190.053	-1.36182	1.10656e+06	[M-H]-				999.349	9.37248	4.35135e+06	[M+H]+
190.084	-7.68001	3.09212e+06	[M+H]+				414.126	9.36958	290918	[M-H]-
190.084	-2.54473	42689.2	[M+H]+				839.265	9.34319	1.85308e+06	[M-H]-
190.142	-2.09243	861800	[M+H]+				826.492	9.31682	1.36567e+06	[M+H]+
190.142	-2.34096	12608.7	[M+H]+				1166.35	9.29285	7.77062e+06	[M+H]+
190.165	-8.95701	793468	[M+H]+				1332.46	9.28699	72025.6	[M+H]+
190.871	-2.28517	161182	[M+H]+				769.721	9.21632	7.58969e+06	[M-H]-
190.872	-1.08093	6.65581e+06	[M-H]-				991.346	9.21327	1.77155e+06	[M+H]+
190.91	-1.04211	92259.8	[M+H]+				480.381	9.19743	258195	[M-H]-
190.927	-6.51255	8.57832e+06	[M-H]-				899.287	9.18488	4.69834e+06	[M-H]-
190.927	-5.91363	1.59902e+07	[M-H]-				758.239	9.18308	1.7591e+06	[M-H]-
190.927	-5.0203	5.91223e+07	[M-H]-				354.39	9.17346	533.772	[M+H]+
191.105	-3.91465	123808	[M+H]+				284.84	9.14452	3.172e+06	[M-H]-
191.105	-1.5997	6.14609e+06	[M+H]+				395.396	9.1378	1.00536e+06	[M+H]+
191.105	-4.06229	619482	[M+H]+				384.77	9.13529	2.44786e+06	[M+H]+
191.116	-2.41014	225856	[M+H]+				362.757	9.1318	900324	[M+H]+
191.177	-10.8621	7.54144e+06	[M+H]+				1153.4	9.12904	2.9863e+06	[M+H]+
191.913	-2.3694	45680.1	[M+H]+				369.203	9.1198	7.39417e+06	[M+H]+
192.065	-2.22603	1.30404e+06	[M-H]-				1085.83	9.09535	447476	[M+H]+
192.121	-1.50086	1.25281e+06	[M+H]+				460.364	9.06229	235107	[M-H]-
192.136	-2.78408	368738	[M+H]+				545.164	9.05959	325556	[M+H]+
193.07	-1.54515	1.02353e+06	[M-H]-				1315.45	9.02948	529820	[M+H]+
193.12	-1.82032	3.77828e+06	[M+H]+				653.122	9.02794	229575	[M-H]-
193.121	-2.42113	546452	[M+H]+				1177.37	9.00881	1.92949e+06	[M+H]+
193.157	-2.37518	421384	[M+H]+				377.105	9.00047	225245	[M-H]-
193.928	-2.46464	2.16657e+07	[M+H]+				1082.34	8.969	1.14675e+06	[M-H]-
193.996	-2.47221	53609.7	[M+H]+				1499.47	8.9669	533.772	[M+H]+
194.102	-1.17518	540163	[M+H]+				537.162	8.95978	533.772	[M+H]+
194.124	-2.44039	238492	[M+H]+				455.082	8.95331	218002	[M-H]-
194.125	-1.05635	743291	[M+H]+				216.852	8.9434	3.49878e+07	[M-H]-
194.152	-1.38965	1.66354e+06	[M+H]+				923.778	8.91958	31314.8	[M+H]+
194.16	-2.59229	500171	[M+H]+				1223.89	8.90206	1.24651e+06	[M-H]-
195.004	-1.39924	1516.8	[M+H]+				205.86	8.89252	1.11778e+06	[M-H]-
195.075	-4.30705	258784	[M+H]+				647.202	8.88848	208422	[M-H]-
195.111	-1.60215	541562	[M+H]+				1319.4	8.88321	533.772	[M+H]+
195.111	-2.77197	3.6176e+07	[M+H]+				295.115	8.87799	104150	[M+H]+
195.136	-1.1382	1.34252e+06	[M+H]+				1061.84	8.87572	1.36051e+06	[M-H]-
195.137	-2.2414	773704	[M-H]-				769.219	8.87317	1.51102e+07	[M-H]-
195.809	-1.42618	1.18949e+07	[M-H]-				761.727	8.84373	433475	[M+H]+
195.976	-1.43671	501563	[M+H]+				517.147	8.84208	5.69226e+06	[M-H]-
196.131	-2.43586	600963	[M+H]+				281.049	8.82777	533.772	[M+H]+
196.139	-1.42285	206732	[M+H]+				341.393	8.80801	533.772	[M+H]+
196.902	-2.13404	602095	[M-H]-				485.355	8.77418	53918.9	[M+H]+
196.955	-2.69035	260121	[M+H]+				1193.38	8.7711	2.00824e+06	[M-H]-
196.955	-1.97242	87023.7	[M+H]+				469.164	8.7697	3.33952e+06	[M+H]+
196.999	-1.00787	435484	[M+H]+				341.315	8.76357	5.66569e+06	[M+H]+
197	-2.08219	482952	[M+H]+				1167.36	8.73251	625336	[M+H]+
197.069	-2.85387	205495	[M+H]+				481.098	8.7318	186973	[M-H]-
197.09	-2.09399	563334	[M+H]+				348.884	8.72446	1.5112e+07	[M-H]-
197.092	-1.23595	282132	[M-H]-				680.199	8.71567	1.27158e+06	[M+H]+
197.117	-1.39407	9.64691e+06	[M+H]+				627.416	8.68955	1.98976e+06	[M+H]+
197.117	-1.31015	1.75967e+06	[M-H]-				924.279	8.68746	533.772	[M+H]+
197.152	-2.60324	8.97744e+06	[M+H]+				345.131	8.67341	179557	[M-H]-
197.807	-1.39171	1.41851e+07	[M-H]-				416.872	8.63694	175074	[M-H]-
197.889	-2.17372	1.84763e+06	[M+H]+				200.858	8.63281	2.91451e+06	[M-H]-
198.11	-2.26645	113669	[M+H]+				312.835	8.61658	9.60702e+06	[M-H]-
198.112	-1.02755	82605.4	[M-H]-				833.245	8.61287	533.772	[M+H]+
198.147	-1.54277	20043.6	[M+H]+				236.816	8.48582	1.34343e+07	[M-H]-
198.147	-1.48188	2.62087e+06	[M+H]+				827.495	8.46306	533.772	[M+H]+
198.183	-1.48655	680026	[M+H]+				1133.36	8.42722	1.24503e+06	[M-H]-
198.22	-1.93007	129058	[M+H]+				837.296	8.40312	2.17243e+06	[M+H]+
199.071	-1.23162	649714	[M-H]-				438.193	8.35316	533.772	[M+H]+
199.096	-1.72998	6.11068e+06	[M-H]-				181.588	8.352	4.85563e+06	[M+H]+
199.133	-1.25664	4.04995e+06	[M-H]-				1662.52	8.34418	533.772	[M+H]+
199.146	-5.54474	6.39252e+06	[M+H]+				286.291	8.32942	533.772	[M+H]+
199.204	-3.3012	6.74022e+06	[M+H]+				818.759	8.31835	140384	[M-H]-
199.223	-2.08814	121288	[M+H]+				173.869	8.31348	2.80895e+06	[M-H]-
199.804	-1.25091	6.30345e+06	[M-H]-				424.431	8.31003	86900.4	[M+H]+
199.89	-1.98561	173097	[M+H]+				377.142	8.29957	138568	[M-H]-
200.069	-3.1466	5.89475e+06	[M+H]+				434.777	8.28355	307407	[M+H]+
200.089	-3.00639	5.63361e+08	[M+H]+				842.752	8.27606	205610	[M+H]+
200.092	-1.3758	727983	[M-H]-				839.266	8.27396	4.80471e+06	[M-H]-
200.1	-1.40286	360098	[M-H]-				756.271	8.2719	533.772	[M+H]+
200.127	-1.04871	750768	[M+H]+				344.359	8.26663	2.88319e+06	[M+H]+
200.163	-3.2167	4.73318e+06	[M+H]+				431.201	8.2226	131369	[M-H]-
200.971	-1.94577	85096.7	[M+H]+				222.839	8.21884	9.94164e+06	[M-H]-
200.994	-1.35643	6.19083e+06	[M+H]+				348.883	8.20593	6.4695e+06	[M-H]-
201.076	-1.41117	813485	[M-H]-				412.765	8.17139	533.772	[M+H]+
201.112	-1.46753	8.38647e+06	[M-H]-				417.377	8.16802	126492	[M-H]-
201.112	-1.43656	1.28998e+07	[M-H]-				1223.89	8.14422	2.29595e+06	[M-H]-
201.123	-1.99989	434182	[M-H]-				205.131	8.10379	1.22095e+07	[M+H]+
201.239	-17.1477	367129	[M+H]+				368.23	8.07289	118421	[M-H]-
201.988	-2.23571	1516.8	[M+H]+				202.855	8.05687	1.04484e+07	[M-H]-
201.99	-2.75849	311982	[M+H]+				234.819	8.01503	1.09433e+07	[M-H]-
202.115	-1.25101	1.08073e+06	[M-H]-				843.253	7.99807	136030	[M+H]+
202.116	-1.48413	113193	[M-H]-				761.224	7.99254	533.772	[M+H]+
202.142	-1.77618	28232.7	[M+H]+				367.263	7.987	1.02326e+07	[M-H]-
202.144	-1.48902	170464	[M-H]-				677.213	7.98199	1.33859e+06	[M-H]-
202.179	-3.99554	203039	[M+H]+				809.255	7.9474	669390	[M-H]-
203.066	-3.22967	4.60506e+06	[M-H]-				357.191	7.93371	754533	[M-H]-
203.075	-1.59102	508577	[M+H]+				1224.6	7.90257	4.79519e+06	[M-H]-
203.082	-1.11501	115476	[M-H]-				677.714	7.86254	521266	[M-H]-
203.091	-1.38967	4.81798e+06	[M-H]-				489.166	7.84966	288433	[M-H]-
203.101	-2.6713	23105.4	[M+H]+				243.789	7.84127	2.75789e+06	[M-H]-
203.128	-1.28626	3.41509e+06	[M-H]-				378.752	7.81751	4.27108e+06	[M-H]-
203.138	-2.27546	1.80188e+06	[M+H]+				358.195	7.77775	96511.6	[M-H]-
203.141	-2.02263	1.06458e+06	[M+H]+				202.179	7.75367	533.772	[M+H]+
203.177	-4.56248	74530.9	[M+H]+				973.315	7.74574	197157	[M+H]+
203.221	-1.80209	264590	[M+H]+				198.863	7.74298	8.11895e+06	[M-H]-
203.902	-1.3878	9.49239e+06	[M+H]+				481.424	7.72857	93277.3	[M-H]-
203.994	-2.28079	841310	[M+H]+				352.852	7.72106	1.05874e+07	[M-H]-
204.095	-1.90613	185807	[M-H]-				205.067	7.6906	1.46544e+06	[M+H]+
204.122	-1.44921	1.86973e+08	[M+H]+				234.819	7.64278	3.18432e+07	[M-H]-
204.18	-9.11414	831718	[M+H]+				465.14	7.59463	85007.5	[M-H]-
204.896	-7.00851	4.06783e+06	[M-H]-				372.344	7.59247	616195	[M+H]+
204.896	-9.62565	4.12036e+06	[M-H]-				325.111	7.58968	3.9054e+06	[M+H]+
205.034	-1.83066	2.49836e+06	[M-H]-				358.33	7.58443	29680.6	[M+H]+
205.107	-1.0585	1.44568e+06	[M-H]-				510.147	7.5714	18173.1	[M+H]+
205.116	-1.21644	630664	[M+H]+				285.287	7.53336	51010.9	[M+H]+
205.132	-1.55332	244477	[M+H]+				311.832	7.50015	2.26005e+06	[M-H]-
205.159	-6.99888	80907.4	[M-H]-				298.185	7.49301	333701	[M+H]+
206.048	-2.5159	2.01189e+06	[M-H]-				684.25	7.45939	533.772	[M+H]+
206.048	-1.05436	981467	[M-H]-				249.049	7.44216	2.90852e+07	[M-H]-
206.081	-1.39128	1.49896e+06	[M-H]-				425.133	7.42461	533.772	[M+H]+
206.12	-1.55922	13765.3	[M+H]+				196.593	7.41057	533.772	[M+H]+
206.886	-1.5972	3.94523e+07	[M+H]+				200.857	7.4075	4.43527e+07	[M-H]-
206.938	-2.45924	119755	[M-H]-				820.253	7.40429	533.772	[M+H]+
207.011	-1.22561	188737	[M-H]-				971.308	7.38927	2.70638e+06	[M-H]-
207.049	-1.3537	1.02849e+06	[M+H]+				677.213	7.3859	4.66612e+06	[M-H]-
207.053	-1.30765	2.72723e+06	[M+H]+				519.175	7.36435	20420.3	[M+H]+
207.136	-2.30179	2.17251e+06	[M+H]+				201.857	7.35352	2.26091e+07	[M-H]-
207.172	-6.94993	308905	[M+H]+				157.169	7.34772	674492	[M+H]+
207.173	-8.5102	3.97603e+06	[M+H]+				816.59	7.33616	1.27048e+06	[M-H]-
207.831	-2.78452	1.864e+06	[M-H]-				588.251	7.31236	69901	[M-H]-
207.928	-2.5129	2.91764e+06	[M+H]+				419.188	7.28668	533.772	[M+H]+
207.975	-1.13646	189839	[M+H]+				228.853	7.27861	1.30695e+06	[M-H]-
208.012	-2.42162	218253	[M+H]+				466.407	7.27053	533.772	[M+H]+
208.045	-2.04429	31943.4	[M+H]+				520.447	7.24133	92101.5	[M+H]+
208.057	-1.75867	604546	[M+H]+				689.205	7.24032	533.772	[M+H]+
208.06	-1.00279	174487	[M-H]-				508.803	7.23241	5.3636e+06	[M+H]+
208.062	-1.0811	1.6049e+06	[M+H]+				256.849	7.23237	2.44848e+06	[M+H]+
208.167	-1.1007	827072	[M+H]+				466.366	7.18092	63814.3	[M-H]-
208.881	-1.78335	3.99101e+06	[M+H]+				553.103	7.1738	207038	[M-H]-
209.043	-2.33779	53961	[M+H]+				630.207	7.15565	533.772	[M+H]+
209.078	-1.19941	6.62894e+06	[M-H]-				378.777	7.12817	8.48726e+06	[M-H]-
209.09	-2.23901	936861	[M+H]+				482.379	7.09423	60092.8	[M-H]-
209.09	-3.33967	191282	[M+H]+				276.16	7.08213	59590.9	[M-H]-
209.115	-1.78996	2.53999e+06	[M+H]+				305.154	7.06955	59073.5	[M-H]-
209.127	-3.51799	32894.1	[M+H]+				687.169	7.05286	533.772	[M+H]+
209.152	-1.39629	126613	[M+H]+				460.364	7.05105	58320.6	[M-H]-
209.163	-1.23945	2.2117e+06	[M+H]+				687.169	7.01376	171483	[M+H]+
209.188	-1.45852	145246	[M+H]+				201.162	6.99689	1.22209e+07	[M+H]+
209.381	-4.01558	3.38868e+06	[M+H]+				378.777	6.99535	2.89344e+06	[M-H]-
210.022	-3.7154	141667	[M-H]-				216.852	6.98456	1.46971e+07	[M-H]-
210.06	-1.60219	7.54457e+07	[M+H]+				342.137	6.96767	616686	[M+H]+
210.082	-1.39842	529612	[M-H]-				851.256	6.94912	322644	[M+H]+
210.111	-1.39709	24586.7	[M+H]+				599.174	6.9461	387781	[M+H]+
210.147	-3.89946	3.50883e+06	[M+H]+				327.334	6.93866	1.06045e+06	[M+H]+
210.147	-1.501	4083.14	[M+H]+				355.067	6.92392	21623.3	[M+H]+
210.88	-1.2321	130700	[M+H]+				490.341	6.89499	1.31922e+06	[M+H]+
210.883	-2.73091	4.41919e+06	[M-H]-				346.84	6.88826	2.82484e+06	[M-H]-
210.949	-2.54668	3.13732e+06	[M-H]-				307.906	6.87983	522775	[M-H]-
210.949	-2.7082	2.32776e+06	[M-H]-				212.91	6.82726	2.19107e+08	[M-H]-
211.071	-2.05569	201536	[M-H]-				847.228	6.82089	533.772	[M+H]+
211.071	-1.03237	100972	[M-H]-				1008.35	6.81457	221066	[M+H]+
211.096	-1.15271	447414	[M-H]-				737.234	6.7978	3.69403e+06	[M-H]-
211.106	-2.68958	4.82949e+06	[M+H]+				846.301	6.79606	142676	[M+H]+
211.131	-2.25131	721622	[M+H]+				275.512	6.78674	6553.42	[M+H]+
211.132	-1.06963	18038.7	[M+H]+				596.165	6.77695	1.37738e+06	[M+H]+
211.133	-1.60632	854549	[M-H]-				526.358	6.75531	513474	[M+H]+
211.133	-1.20915	2.86184e+06	[M-H]-				356.067	6.69473	2.91766e+06	[M+H]+
211.169	-9.12433	353030	[M-H]-				220.146	6.68822	285699	[M-H]-
211.925	-8.35785	3.91571e+06	[M-H]-				491.182	6.6776	315256	[M-H]-
211.938	-5.79149	684383	[M+H]+				336.566	6.65547	533.772	[M+H]+
211.939	-1.82221	4.49529e+06	[M+H]+				403.108	6.65199	533.772	[M+H]+
212.088	-3.2101	192359	[M+H]+				418.22	6.65089	2.21101e+06	[M+H]+
212.126	-3.71948	453405	[M+H]+				243.683	6.64098	2.44667e+06	[M+H]+
212.199	-10.6604	119537	[M+H]+				201.229	6.56064	1.18278e+06	[M+H]+
212.235	-1.49436	1516.8	[M+H]+				527.154	6.5314	188137	[M+H]+
212.834	-3.45287	652981	[M-H]-				200.245	6.49478	6.94638e+06	[M+H]+
213.076	-1.54841	390629	[M-H]-				204.076	6.49096	3.65502e+06	[M+H]+
213.112	-1.73956	7.97702e+06	[M-H]-				867.229	6.48676	1.07585e+06	[M+H]+
213.125	-10.0671	1.57368e+06	[M+H]+				308.089	6.47635	18278.4	[M+H]+
213.125	-9.22162	91224.8	[M+H]+				215.867	6.45025	3.20615e+06	[M-H]-
213.126	-1.1364	4.81859e+06	[M+H]+				186.22	6.44815	535255	[M+H]+
213.126	-1.54169	5.36612e+06	[M+H]+				271.678	6.4359	967318	[M+H]+
213.146	-2.40285	139674	[M+H]+				335.205	6.394	52562.8	[M+H]+
213.147	-1.57672	1.8999e+06	[M+H]+				491.131	6.39009	1.98033e+06	[M-H]-
213.157	-1.34041	5.37596e+06	[M+H]+				228.159	6.37835	515639	[M-H]-
213.219	-1.29317	981043	[M+H]+				341.306	6.34929	533.772	[M+H]+
213.238	-1.94988	53958.4	[M+H]+				275.823	6.32794	732896	[M-H]-
214.116	-1.64078	442740	[M-H]-				198.863	6.32357	2.39379e+06	[M-H]-
214.142	-1.35249	6.80688e+06	[M+H]+				486.359	6.31291	533.772	[M+H]+
214.251	-1.49612	1.40303e+06	[M+H]+				409.448	6.28576	533.772	[M+H]+
215.009	-1.92986	1.70724e+06	[M-H]-				201.857	6.25839	1.86757e+07	[M-H]-
215.009	-2.35686	2.13062e+07	[M-H]-				1192.67	6.24814	620932	[M-H]-
215.009	-2.50628	2.84371e+07	[M-H]-				1178.37	6.20957	533.772	[M+H]+
215.009	-1.72152	2.58798e+06	[M-H]-				222.839	6.20048	1.11135e+07	[M-H]-
215.009	-2.46389	1.76394e+07	[M-H]-				221.67	6.18596	533.772	[M+H]+
215.009	-1.74475	5.18136e+06	[M-H]-				340.744	6.16817	437157	[M+H]+
215.009	-2.66765	6.91803e+06	[M-H]-				504.188	6.14555	256946	[M+H]+
215.009	-1.68151	8.20387e+06	[M-H]-				260.008	6.14336	1.25136e+06	[M+H]+
215.009	-2.47862	7.39619e+06	[M-H]-				216.852	6.11827	1.91125e+07	[M-H]-
215.009	-2.4852	1.73724e+07	[M-H]-				222.839	6.10188	5.6472e+06	[M-H]-
215.009	-2.43704	6.75029e+06	[M-H]-				233.855	6.08497	6.09983e+06	[M-H]-
215.009	-2.0532	7.81334e+06	[M-H]-				309.9	6.08371	9.5093e+06	[M-H]-
215.009	-2.53653	1.25638e+07	[M-H]-				334.333	6.07765	533.772	[M+H]+
215.009	-2.18461	4.12154e+06	[M-H]-				306.059	6.0737	46216.9	[M+H]+
215.009	-2.80884	3.60373e+06	[M-H]-				288.251	6.07241	1.24867e+06	[M+H]+
215.009	-2.56909	8.72709e+06	[M-H]-				334.25	6.06567	43908.4	[M+H]+
215.014	-1.11202	1.26072e+06	[M+H]+				220.133	6.06224	2.8663e+06	[M+H]+
215.082	-1.51108	258939	[M-H]-				200.857	6.05924	2.62945e+07	[M-H]-
215.091	-1.29027	3.9835e+06	[M-H]-				351.79	6.05772	3.16333e+06	[M-H]-
215.128	-1.53582	5.66831e+06	[M-H]-				234.913	6.03261	515419	[M-H]-
215.128	-2.1233	3.54436e+06	[M-H]-				261.85	6.02754	8.80758e+06	[M-H]-
215.137	-1.2742	457214	[M+H]+				1031.33	6.02157	4.03672e+06	[M-H]-
215.141	-5.72708	5.25007e+06	[M+H]+				212.881	6.00216	1.19363e+08	[M-H]-
215.164	-2.90096	784736	[M-H]-				201.858	5.9793	5.61098e+06	[M-H]-
215.177	-4.76793	30482.3	[M+H]+				220.979	5.97803	533.772	[M+H]+
215.254	-1.86819	227037	[M+H]+				430.595	5.95312	385065	[M+H]+
215.994	-3.35791	4.96727e+06	[M+H]+				225.896	5.90968	1.83638e+06	[M-H]-
216.095	-1.09971	190060	[M-H]-				276.996	5.89655	2.92935e+07	[M-H]-
216.121	-1.4824	1.54939e+06	[M+H]+				172.114	5.88075	288981	[M+H]+
216.123	-2.25792	937077	[M-H]-				332.317	5.87529	56883.3	[M+H]+
216.157	-2.24899	31957.3	[M+H]+				432.783	5.85469	99336.6	[M-H]-
216.157	-1.02333	869270	[M+H]+				520.165	5.8491	984556	[M-H]-
216.853	-1.39929	1.61314e+07	[M-H]-				416.211	5.84761	533.772	[M+H]+
216.853	-1.11805	3.53431e+07	[M-H]-				201.162	5.81067	158167	[M+H]+
216.853	-1.57863	1.4834e+07	[M-H]-				670.086	5.8001	533.772	[M+H]+
217.107	-1.16799	386077	[M-H]-				335.978	5.76286	120086	[M-H]-
217.107	-1.3908	1.78225e+07	[M-H]-				338.13	5.7608	533.772	[M+H]+
217.12	-3.39844	2.79278e+06	[M+H]+				230.908	5.75457	517051	[M-H]-
217.189	-2.13306	201171	[M+H]+				203.092	5.73917	7187.02	[M+H]+
218.009	-3.51437	845557	[M+H]+				239.093	5.73767	533.772	[M+H]+
218.009	-3.47076	157374	[M+H]+				235.182	5.72736	533.772	[M+H]+
218.042	-2.25099	69706.2	[M+H]+				247.09	5.72158	533.772	[M+H]+
218.042	-2.46915	9.73692e+06	[M+H]+				465.315	5.70403	13436.1	[M+H]+
218.085	-1.69098	802306	[M+H]+				413.266	5.69294	533.772	[M+H]+
218.102	-1.54344	4.28679e+06	[M-H]-				199.849	5.66777	1.80818e+07	[M-H]-
218.11	-1.26252	1.63999e+06	[M-H]-				333.963	5.66059	4.0263e+06	[M-H]-
218.126	-6.12333	3.67405e+06	[M+H]+				383.118	5.64974	246299	[M-H]-
218.137	-2.50988	170915	[M+H]+				315.21	5.63826	533.772	[M+H]+
218.137	-1.20324	1.27902e+07	[M+H]+				397.304	5.63721	84714.5	[M+H]+
218.148	-2.96529	1.04222e+06	[M+H]+				213.91	5.62587	1.51177e+07	[M-H]-
218.173	-1.36825	953594	[M+H]+				206.091	5.61571	38581.6	[M+H]+
218.865	-1.80022	1.49009e+06	[M+H]+				360.147	5.59794	533.772	[M+H]+
218.957	-2.77382	77651.5	[M+H]+				271.176	5.5927	533.772	[M+H]+
218.957	-1.613	701738	[M+H]+				156.027	5.59255	533.772	[M+H]+
219.076	-1.05867	193733	[M-H]-				280.897	5.5595	3.09776e+07	[M-H]-
219.123	-1.49556	662419	[M-H]-				337.994	5.54432	293598	[M-H]-
219.208	-4.90999	155711	[M+H]+				312.323	5.47853	533.772	[M+H]+
219.209	-3.32102	609362	[M+H]+				199.898	5.46529	1.06463e+06	[M-H]-
219.844	-3.36678	3.45707e+06	[M-H]-				437.19	5.46384	533.772	[M+H]+
219.844	-2.6102	5.94017e+06	[M-H]-				352.929	5.46199	2.60327e+06	[M-H]-
219.97	-2.5449	278585	[M+H]+				312.835	5.45671	5.529e+06	[M-H]-
220.082	-1.22345	1.0803e+06	[M-H]-				546.336	5.44752	533.772	[M+H]+
220.116	-1.02411	8.0389e+06	[M+H]+				445.408	5.4349	221038	[M-H]-
220.146	-10.2804	786726	[M-H]-				261.035	5.41898	199207	[M+H]+
220.212	-10.3152	1.86745e+07	[M+H]+				219.983	5.38035	533.772	[M+H]+
220.212	-8.30057	1.32299e+06	[M+H]+				401.884	5.37781	910690	[M-H]-
221.045	-1.43709	79448.2	[M-H]-				1170.41	5.37669	87259.7	[M+H]+
221.066	-7.8479	145737	[M-H]-				275.905	5.3718	3.80026e+06	[M-H]-
221.078	-1.43689	701191	[M-H]-				663.446	5.37082	23786.3	[M+H]+
221.081	-7.25281	96478.2	[M-H]-				272.958	5.36842	1.30401e+07	[M-H]-
221.081	-7.38111	105451	[M-H]-				180.078	5.36418	173009	[M+H]+
221.09	-3.25652	1.90516e+06	[M+H]+				252.902	5.35409	2.54247e+07	[M-H]-
221.09	-1.65504	188502	[M+H]+				415.208	5.3501	533.772	[M+H]+
221.119	-1.11772	62461.8	[M+H]+				533.253	5.34455	533.772	[M+H]+
221.151	-1.50557	428979	[M+H]+				309.9	5.3153	1.35812e+07	[M-H]-
221.151	-1.92786	305202	[M+H]+				675.747	5.2961	137493	[M+H]+
221.188	-8.57534	150477	[M+H]+				462.143	5.28749	6863.54	[M+H]+
221.799	-4.53066	2.4369e+06	[M-H]-				539.16	5.2602	31491.3	[M+H]+
221.841	-3.23416	2.19708e+06	[M-H]-				177.843	5.25867	633341	[M-H]-
221.841	-2.87205	1.23232e+06	[M-H]-				1151.37	5.23032	5.13188e+06	[M-H]-
221.841	-2.64639	4.26671e+06	[M-H]-				356.829	5.22695	6.34302e+06	[M-H]-
222.029	-2.85305	194222	[M+H]+				279.017	5.2261	9724.05	[M+H]+
222.155	-2.0923	1.44377e+06	[M+H]+				206.064	5.21062	533.772	[M+H]+
222.898	-1.10533	190218	[M-H]-				216.853	5.20904	1.58176e+07	[M-H]-
223.094	-1.25905	611195	[M-H]-				335.195	5.16472	533.772	[M+H]+
223.131	-1.5881	1.48564e+07	[M+H]+				329.149	5.16018	26625.4	[M+H]+
223.167	-2.65024	203002	[M+H]+				206.988	5.14001	1.7415e+06	[M-H]-
223.167	-1.36511	2.97493e+06	[M+H]+				202.142	5.12121	75219.5	[M+H]+
223.167	-1.91022	6.06504e+06	[M+H]+				447.42	5.10794	775264	[M+H]+
223.178	-1.0278	1516.8	[M+H]+				212.881	5.09498	1.63371e+08	[M-H]-
223.797	-2.67469	2.7736e+07	[M-H]-				1192.34	5.05682	29781.7	[M+H]+
223.797	-3.17101	8.66914e+06	[M-H]-				243.109	5.05057	4.46876e+06	[M+H]+
224.03	-1.83453	948650	[M+H]+				523.031	5.0356	268022	[M-H]-
224.089	-1.46051	637915	[M+H]+				163.94	5.01514	2.26739e+06	[M-H]-
224.09	-1.65419	573715	[M+H]+				326.241	5.00811	115242	[M-H]-
224.925	-1.1417	1.42149e+06	[M+H]+				286.983	5.00157	624471	[M+H]+
225.02	-1.3326	452114	[M+H]+				396.079	4.99416	167819	[M-H]-
225.064	-1.39866	523552	[M+H]+				503.104	4.99363	533.772	[M+H]+
225.074	-1.67474	180208	[M-H]-				623.333	4.98491	40438.8	[M+H]+
225.096	-3.87598	328649	[M+H]+				520.908	4.98045	3.89569e+06	[M-H]-
225.112	-2.57152	1.83611e+07	[M-H]-				203.08	4.97875	533.772	[M+H]+
225.121	-1.26232	159609	[M+H]+				564.801	4.95913	533.772	[M+H]+
225.122	-3.33792	3.47952e+06	[M+H]+				312.835	4.95603	5.93536e+06	[M-H]-
225.123	-1.61599	1.75392e+06	[M+H]+				385.773	4.95454	696877	[M+H]+
225.161	-10.6832	1.17461e+06	[M+H]+				202.978	4.95366	533.772	[M+H]+
225.194	-1.437	172084	[M+H]+				205.838	4.95273	4.74375e+06	[M-H]-
225.795	-10.3296	1.57981e+07	[M-H]-				171.074	4.95064	1.21289e+06	[M+H]+
225.795	-9.72075	5.15405e+06	[M-H]-				489.263	4.93519	386297	[M+H]+
225.896	-9.52825	876503	[M-H]-				1013.31	4.92894	8213.39	[M+H]+
226.116	-1.66401	839420	[M-H]-				520.908	4.92707	1.31603e+07	[M-H]-
226.128	-1.83295	182563	[M+H]+				188.078	4.9262	468833	[M+H]+
226.144	-1.50723	52576	[M-H]-				291.27	4.91558	533.772	[M+H]+
226.163	-2.40155	1.1616e+06	[M+H]+				337.249	4.90146	1.69193e+06	[M+H]+
226.178	-2.07184	2.3993e+06	[M+H]+				284.84	4.89375	2.78417e+06	[M-H]-
226.25	-3.58935	77044.6	[M+H]+				242.999	4.88515	14608.8	[M+H]+
226.892	-1.86021	83332.3	[M+H]+				520.908	4.87773	8.12887e+06	[M-H]-
227.077	-2.61997	126263	[M+H]+				280.897	4.87659	2.33117e+07	[M-H]-
227.087	-3.75548	327681	[M+H]+				530.163	4.87277	398416	[M+H]+
227.091	-1.79804	905254	[M-H]-				200.857	4.86135	3.23851e+07	[M-H]-
227.099	-1.21055	515286	[M+H]+				281.898	4.85615	5.81859e+06	[M-H]-
227.103	-1.7329	930335	[M-H]-				586.282	4.85054	199160	[M+H]+
227.125	-9.41635	712831	[M+H]+				304.147	4.8484	533.772	[M+H]+
227.126	-1.23595	7.06644e+06	[M+H]+				234.151	4.84161	533.772	[M+H]+
227.126	-1.71066	3.96466e+07	[M+H]+				385.272	4.83249	533.772	[M+H]+
227.128	-1.6565	4.67498e+06	[M-H]-				444.405	4.82032	1.05651e+06	[M-H]-
227.139	-4.08452	1516.8	[M+H]+				541.344	4.81466	1.56652e+06	[M+H]+
227.141	-7.29613	1.75636e+07	[M+H]+				545.178	4.80137	264786	[M-H]-
227.174	-1.47817	2.86828e+06	[M+H]+				187.106	4.79233	6.43733e+06	[M-H]-
227.201	-5.46447	119710	[M-H]-				487.161	4.78777	885217	[M+H]+
227.792	-11.6272	2.00103e+06	[M-H]-				263.071	4.77392	533.772	[M+H]+
228.048	-1.27493	1.3593e+07	[M+H]+				433.405	4.77056	83059.2	[M+H]+
228.157	-1.2513	1.22323e+06	[M+H]+				259.962	4.73588	1.58552e+06	[M+H]+
228.959	-2.57568	1.87346e+06	[M-H]-				194.066	4.72723	1.99484e+06	[M+H]+
228.959	-2.73873	2.46275e+06	[M-H]-				179.84	4.72507	1.14272e+06	[M-H]-
229.029	-2.49344	877658	[M+H]+				410.162	4.70064	533.772	[M+H]+
229.067	-3.02541	515616	[M+H]+				159.111	4.6894	812998	[M+H]+
229.071	-1.29653	516815	[M-H]-				732.236	4.6884	481339	[M+H]+
229.095	-6.44002	6.8483e+06	[M-H]-				467.149	4.6782	533.772	[M+H]+
229.107	-1.06224	9.64011e+06	[M-H]-				476.394	4.67203	474375	[M-H]-
229.141	-11.897	131668	[M+H]+				288.201	4.66801	533.772	[M+H]+
229.141	-8.06734	308452	[M+H]+				204.992	4.66208	1.81567e+07	[M-H]-
229.143	-3.46241	1.55962e+07	[M-H]-				357.063	4.65643	3.92272e+06	[M+H]+
229.152	-3.18269	1.49713e+06	[M+H]+				248.861	4.64392	533.772	[M+H]+
229.153	-1.88366	133884	[M+H]+				227.943	4.62723	7394.28	[M+H]+
229.153	-2.33932	446506	[M+H]+				205.096	4.62029	8.57233e+06	[M+H]+
229.156	-5.23841	382609	[M+H]+				431.084	4.61469	533.772	[M+H]+
230.093	-1.39786	4.90264e+06	[M+H]+				236.907	4.61066	1.28854e+07	[M-H]-
230.11	-1.38274	863518	[M-H]-				851.257	4.61059	533.772	[M+H]+
230.111	-3.64689	4.71898e+07	[M+H]+				869.275	4.59665	4.97266e+06	[M-H]-
230.112	-1.73328	63793.3	[M+H]+				230.101	4.59357	40805.4	[M+H]+
230.147	-1.75012	1.14833e+06	[M-H]-				351.233	4.57456	533.772	[M+H]+
230.156	-9.15069	1.31038e+06	[M+H]+				262.005	4.56373	43427.5	[M+H]+
230.173	-1.44105	7.43216e+06	[M+H]+				171.945	4.53561	2.31378e+07	[M-H]-
230.765	-10.2541	2.23208e+06	[M-H]-				328.087	4.52236	533.772	[M+H]+
230.765	-7.79949	140928	[M-H]-				293.243	4.50982	533.772	[M+H]+
230.888	-1.10703	262350	[M+H]+				199.85	4.50083	1.28196e+07	[M-H]-
230.972	-1.03395	625618	[M-H]-				446.416	4.49752	533.772	[M+H]+
231.029	-1.04383	635776	[M+H]+				414.772	4.49413	1.32374e+06	[M-H]-
231.074	-1.02502	375393	[M+H]+				279.194	4.49294	81743.2	[M+H]+
231.123	-1.47632	1.24354e+07	[M-H]-				216.928	4.49293	4.35066e+06	[M-H]-
231.136	-4.71398	561989	[M+H]+				733.479	4.48758	1.54888e+06	[M+H]+
231.158	-3.93963	16348.4	[M+H]+				810.966	4.4821	36281.7	[M+H]+
231.159	-1.60651	3.76774e+06	[M-H]-				384.934	4.47819	9.89004e+06	[M-H]-
231.159	-1.15853	964063	[M-H]-				350.782	4.47197	4.95093e+06	[M-H]-
231.168	-1.77793	1.19814e+06	[M+H]+				166.058	4.46862	533.772	[M+H]+
231.208	-11.3961	418442	[M+H]+				235.925	4.44596	1.20936e+07	[M-H]-
231.897	-1.26911	3.49017e+06	[M+H]+				302.194	4.42691	533.772	[M+H]+
232.024	-2.2298	4.46491e+06	[M+H]+				418.191	4.4194	54702.6	[M+H]+
232.025	-5.49318	680035	[M+H]+				203.092	4.3984	3.07938e+06	[M-H]-
232.126	-1.61499	1.16533e+06	[M-H]-				207.93	4.38797	2.32759e+07	[M-H]-
232.152	-1.68223	142054	[M+H]+				519.136	4.38383	533.772	[M+H]+
232.763	-2.98005	3.9832e+06	[M-H]-				187.142	4.3783	685795	[M+H]+
232.763	-4.90109	361864	[M-H]-				520.908	4.35991	1.68942e+07	[M-H]-
232.988	-1.73604	84216.4	[M-H]-				390.185	4.35115	533.772	[M+H]+
233.045	-1.04666	230140	[M+H]+				333.78	4.35099	1.29805e+06	[M-H]-
233.047	-1.19476	432393	[M-H]-				197.901	4.34772	3.95093e+06	[M-H]-
233.074	-1.05698	6.95401e+06	[M+H]+				257.099	4.33426	278523	[M+H]+
233.076	-3.19135	313309	[M+H]+				218.982	4.32111	533.772	[M+H]+
233.077	-3.49306	4.96967e+06	[M-H]-				212.91	4.31712	8.82454e+07	[M-H]-
233.102	-4.60512	3.74834e+06	[M-H]-				810.631	4.31297	3.88854e+06	[M+H]+
233.102	-2.24658	1.91099e+06	[M-H]-				282.224	4.29724	186579	[M+H]+
233.103	-13.0746	5.45728e+06	[M-H]-				212.872	4.28826	1.42922e+07	[M-H]-
233.123	-2.02913	148438	[M+H]+				328.146	4.28822	214461	[M+H]+
233.151	-2.76423	6.66928e+06	[M+H]+				309.855	4.2819	2.29648e+06	[M-H]-
233.151	-11.1189	1.16777e+06	[M+H]+				188.068	4.28162	9.23624e+06	[M+H]+
233.154	-1.04496	2.11804e+06	[M-H]-				538.16	4.23973	533.772	[M+H]+
233.158	-3.07254	364301	[M+H]+				236.907	4.2332	1.59632e+07	[M-H]-
233.982	-1.03602	85454.3	[M-H]-				292.996	4.22849	241539	[M-H]-
234.084	-1.05806	125799	[M+H]+				548.343	4.22641	894802	[M-H]-
234.095	-1.02224	490350	[M+H]+				313.318	4.22305	46049.3	[M+H]+
234.106	-3.83668	153923	[M-H]-				520.136	4.21527	834152	[M+H]+
234.147	-1.80268	3.85089e+06	[M+H]+				369.172	4.21121	620465	[M-H]-
234.157	-2.89177	151723	[M-H]-				596.188	4.19097	1.24603e+06	[M-H]-
234.168	-1.43225	638948	[M+H]+				289.089	4.18873	152969	[M+H]+
234.954	-1.71578	694388	[M+H]+				563.342	4.18104	910074	[M-H]-
235.071	-2.57976	158289	[M-H]-				200.857	4.18077	1.52824e+07	[M-H]-
235.094	-1.58041	690407	[M-H]-				391.21	4.17799	98395.7	[M-H]-
235.118	-1.99044	155623	[M-H]-				432.401	4.17563	388186	[M+H]+
235.127	-1.12942	366374	[M+H]+				166.074	4.17316	2.25373e+06	[M+H]+
235.129	-4.94935	1.64333e+06	[M+H]+				166.092	4.16413	533.772	[M+H]+
235.13	-1.86094	283233	[M+H]+				419.389	4.16189	2.31767e+06	[M+H]+
235.167	-2.77165	1.03982e+06	[M+H]+				430.086	4.1554	377751	[M+H]+
235.925	-3.1068	855672	[M-H]-				326.113	4.13941	533.772	[M+H]+
236.126	-4.08399	74532.8	[M+H]+				225.052	4.13556	1.65612e+06	[M+H]+
236.137	-1.55487	1.07097e+07	[M+H]+				174.952	4.12549	3.9867e+06	[M+H]+
236.138	-3.91312	35793.9	[M+H]+				345.131	4.12375	285135	[M-H]-
236.162	-1.68976	1.78987e+07	[M+H]+				1008.35	4.11425	1.61246e+06	[M+H]+
236.235	-10.9939	2.57268e+06	[M+H]+				216.944	4.08732	5.39911e+06	[M-H]-
236.876	-3.02205	37259.6	[M+H]+				314.205	4.086	533.772	[M+H]+
237.085	-1.08474	282805	[M+H]+				154.904	4.07619	1.74938e+06	[M-H]-
237.115	-1.31634	1.07622e+06	[M-H]-				186.91	4.07329	4.49708e+06	[M-H]-
237.122	-1.9329	336642	[M+H]+				180.94	4.06946	3.49003e+06	[M+H]+
237.146	-2.01972	1.07978e+07	[M+H]+				278.98	4.06321	3.00211e+06	[M-H]-
237.146	-1.26401	156979	[M+H]+				989.318	4.05889	4.97173e+06	[M-H]-
237.182	-2.02512	683367	[M+H]+				154.972	4.0516	2.85012e+06	[M-H]-
237.219	-1.87384	2.06777e+06	[M+H]+				201.858	4.05159	2.50034e+06	[M-H]-
237.894	-2.30664	1.05508e+06	[M-H]-				156.975	4.03474	533.772	[M+H]+
238.115	-3.25194	24104.6	[M+H]+				1029.28	4.03443	533.772	[M+H]+
238.15	-5.02748	541786	[M+H]+				182.056	4.03192	533.772	[M+H]+
238.222	-4.48389	6.21859e+06	[M+H]+				179.935	4.02912	1.42462e+07	[M-H]-
238.857	-2.47134	7.7964e+06	[M-H]-				430.26	4.02793	533.772	[M+H]+
238.857	-2.29893	7.97685e+06	[M-H]-				357.062	4.01768	145211	[M-H]-
238.857	-2.43761	3.37947e+06	[M-H]-				154.995	4.00491	533.772	[M+H]+
238.891	-2.57332	8.17684e+06	[M-H]-				206.136	4.00418	533.772	[M+H]+
239.137	-1.50809	519759	[M+H]+				203.138	4.00344	5623.08	[M+H]+
239.147	-1.09237	180131	[M+H]+				212.909	3.99605	9.51849e+07	[M-H]-
239.162	-1.94379	7.74111e+06	[M+H]+				153.032	3.99048	43725.5	[M+H]+
239.162	-1.81195	84030.2	[M+H]+				180.086	3.98803	1.55954e+07	[M+H]+
239.164	-2.5444	664930	[M-H]-				434.408	3.98771	533.772	[M+H]+
239.177	-3.81339	734937	[M+H]+				426.39	3.96132	128171	[M+H]+
239.656	-2.44129	827249	[M+H]+				287.237	3.95944	60186.5	[M-H]-
240.04	-3.17984	1.0498e+06	[M+H]+				178.097	3.95252	533.772	[M+H]+
240.051	-1.56997	672332	[M-H]-				231.878	3.94677	2.34118e+06	[M-H]-
240.084	-1.05053	1.2983e+06	[M+H]+				278.852	3.94156	1.96253e+07	[M-H]-
240.157	-1.59695	56803.8	[M+H]+				194.904	3.93259	1.71833e+06	[M-H]-
240.165	-2.16655	281144	[M+H]+				186.91	3.92289	5.43647e+06	[M-H]-
240.23	-4.41661	348409	[M+H]+				537.162	3.92225	533.772	[M+H]+
240.266	-2.18361	5.33093e+06	[M+H]+				247.141	3.91434	638408	[M+H]+
240.266	-2.67814	1.30961e+07	[M+H]+				246.187	3.91273	533.772	[M+H]+
240.854	-4.31903	2.48178e+06	[M-H]-				382.175	3.9017	1.9589e+06	[M-H]-
240.854	-3.69201	2.14279e+06	[M-H]-				274.174	3.89613	533.772	[M+H]+
241.107	-1.00701	1.56957e+06	[M-H]-				253.889	3.89168	533.772	[M+H]+
241.107	-1.25482	1.68809e+06	[M-H]-				201.857	3.88457	6.39263e+06	[M-H]-
241.119	-3.18813	511255	[M-H]-				309.9	3.8788	4.1765e+06	[M-H]-
241.152	-1.55519	1.77784e+07	[M+H]+				677.192	3.86663	533.772	[M+H]+
241.177	-1.54508	664261	[M+H]+				268.079	3.86597	533.772	[M+H]+
241.177	-1.68422	683765	[M+H]+				256.001	3.85053	533.772	[M+H]+
241.193	-3.96718	2.89401e+06	[M+H]+				384.934	3.84671	8.49603e+06	[M-H]-
241.193	-2.6962	5.65297e+06	[M+H]+				201.126	3.84305	31982.7	[M+H]+
241.193	-5.93471	296631	[M+H]+				462.379	3.83429	583124	[M-H]-
241.216	-1.90546	766326	[M-H]-				394.365	3.83344	533.772	[M+H]+
241.913	-1.90013	453533	[M-H]-				270.267	3.82989	193226	[M+H]+
242.06	-1.29406	41637.9	[M-H]-				201.919	3.82407	2.73279e+06	[M-H]-
242.139	-1.46129	401232	[M-H]-				265.001	3.82308	533.772	[M+H]+
242.148	-2.46723	1.75637e+07	[M+H]+				221.082	3.81417	533.772	[M+H]+
242.148	-5.92144	1.34152e+06	[M+H]+				325.11	3.81348	843607	[M+H]+
242.173	-1.5012	637057	[M+H]+				433.183	3.80648	533.772	[M+H]+
242.943	-3.10676	733232	[M-H]-				293.189	3.79374	940521	[M+H]+
243.029	-4.93317	1.79751e+07	[M+H]+				304.892	3.79329	533.772	[M+H]+
243.073	-3.54179	88989.9	[M+H]+				179.989	3.79277	533.772	[M+H]+
243.12	-1.12246	262305	[M+H]+				478.162	3.77681	236532	[M-H]-
243.123	-1.49671	6.33058e+07	[M-H]-				348.067	3.76743	10269.1	[M+H]+
243.132	-1.9016	299574	[M+H]+				202.059	3.76534	4.68254e+06	[M+H]+
243.135	-6.65695	29564.3	[M+H]+				335.941	3.76524	993013	[M-H]-
243.155	-5.84574	518701	[M+H]+				245.077	3.76184	533.772	[M+H]+
243.17	-1.02104	3.08227e+06	[M-H]-				323.978	3.75793	620230	[M-H]-
243.196	-2.88427	1.71859e+06	[M-H]-				416.124	3.7541	70387	[M-H]-
243.204	-1.53112	132306	[M+H]+				239.902	3.74934	1.08331e+07	[M-H]-
243.208	-2.49389	27545.6	[M+H]+				689.206	3.73637	34214.8	[M+H]+
243.208	-1.93657	241154	[M+H]+				264.881	3.73178	3.20003e+06	[M-H]-
243.209	-4.1115	2.52493e+06	[M+H]+				244.945	3.70159	920774	[M+H]+
243.991	-1.54277	91079.5	[M-H]-				332.074	3.69764	533.772	[M+H]+
244.09	-3.73773	164273	[M+H]+				315.191	3.69696	533.772	[M+H]+
244.126	-2.13753	7.54871e+06	[M-H]-				444.437	3.69039	533.772	[M+H]+
244.155	-1.1424	1.78258e+06	[M-H]-				250.857	3.68863	917364	[M-H]-
244.188	-1.93418	99009.8	[M+H]+				194.905	3.68647	4.96455e+06	[M-H]-
245.061	-3.9052	508937	[M+H]+				180.972	3.67078	1.94558e+06	[M-H]-
245.091	-2.54005	499215	[M+H]+				172.939	3.67065	3.04326e+06	[M-H]-
245.092	-2.37022	232423	[M-H]-				297.193	3.66681	17444.8	[M+H]+
245.093	-11.3184	1.48835e+06	[M+H]+				384.934	3.66044	9.74227e+06	[M-H]-
245.136	-1.02469	968917	[M+H]+				278.147	3.65597	127615	[M-H]-
245.139	-2.31022	1.31846e+07	[M-H]-				260.11	3.65401	19510	[M+H]+
245.151	-2.82267	921871	[M+H]+				445.404	3.65039	533.772	[M+H]+
245.151	-4.35793	160375	[M+H]+				172.955	3.64952	149225	[M+H]+
245.183	-1.04317	174851	[M+H]+				313.209	3.64217	3.63677e+07	[M+H]+
245.184	-1.20156	2.82119e+06	[M+H]+				323.028	3.62164	219621	[M-H]-
245.224	-2.88206	6.7557e+07	[M+H]+				437.137	3.6077	533.772	[M+H]+
246.017	-2.25451	608739	[M+H]+				1030.29	3.60568	533.772	[M+H]+
246.04	-3.70684	851170	[M+H]+				416.373	3.59625	588601	[M-H]-
246.124	-1.40303	138133	[M-H]-				766.203	3.59152	235080	[M+H]+
246.131	-3.31098	2.07003e+06	[M+H]+				169.915	3.58901	976081	[M-H]-
246.14	-2.39059	256487	[M+H]+				202.179	3.58724	533.772	[M+H]+
246.142	-1.82283	754046	[M-H]-				446.25	3.57161	101473	[M+H]+
246.86	-2.67196	116609	[M+H]+				490.311	3.56358	707973	[M+H]+
246.86	-3.24077	224828	[M+H]+				228.194	3.55867	1.19827e+06	[M+H]+
246.961	-3.57945	191307	[M-H]-				477.177	3.54099	533.772	[M+H]+
247.06	-8.86848	654081	[M-H]-				355.157	3.5405	5.15205e+06	[M-H]-
247.118	-1.32305	1.34994e+07	[M-H]-				413.379	3.5399	569451	[M+H]+
247.154	-1.26708	6.05624e+06	[M-H]-				280.897	3.53847	2.5969e+07	[M-H]-
247.154	-1.72161	3.97944e+06	[M-H]-				347.092	3.53755	533.772	[M+H]+
247.167	-4.09527	3.28634e+06	[M+H]+				432.429	3.52916	3.41234e+06	[M+H]+
247.174	-3.70042	6.26903e+06	[M+H]+				290.266	3.52592	1.71519e+06	[M+H]+
247.203	-1.26382	499145	[M+H]+				425.269	3.52533	8.79537e+06	[M+H]+
247.977	-1.22403	292591	[M-H]-				247.072	3.52419	4.55873e+06	[M-H]-
248.016	-2.54475	394969	[M+H]+				232.824	3.52297	2.99722e+06	[M-H]-
248.121	-1.23404	1.54717e+06	[M-H]-				313.201	3.49598	3.16368e+07	[M-H]-
248.137	-1.12522	543381	[M+H]+				286.137	3.49501	533.772	[M+H]+
248.158	-1.41689	785220	[M-H]-				201.857	3.49479	403125	[M-H]-
248.158	-2.84127	143442	[M+H]+				368.266	3.49254	2.82703e+06	[M-H]-
248.17	-9.89705	110384	[M+H]+				254.232	3.4889	873996	[M+H]+
248.195	-1.02593	644560	[M+H]+				219.141	3.47875	1.09873e+07	[M+H]+
248.886	-4.71787	3.64627e+06	[M-H]-				221.929	3.47406	25140.5	[M+H]+
248.886	-4.10491	6.04915e+06	[M-H]-				195.904	3.47302	433889	[M-H]-
248.886	-4.79151	3.65741e+06	[M-H]-				263.865	3.46672	3.25357e+06	[M-H]-
248.924	-5.85505	5.99001e+06	[M-H]-				418.413	3.46412	59245.6	[M+H]+
249.063	-6.00832	5.29613e+06	[M-H]-				212.91	3.46292	5.14002e+07	[M-H]-
249.076	-1.26188	1.5807e+07	[M-H]-				219.045	3.45546	533.772	[M+H]+
249.076	-5.20091	3.99555e+07	[M-H]-				381.191	3.44966	4.87527e+06	[M-H]-
249.076	-3.62803	1.75484e+06	[M-H]-				447.254	3.44882	319308	[M+H]+
249.089	-1.67227	5.32084e+06	[M+H]+				151.034	3.44782	306522	[M+H]+
249.123	-1.58568	131928	[M-H]-				635.284	3.44349	3.02202e+06	[M-H]-
249.146	-5.01518	3.06544e+06	[M+H]+				418.385	3.44226	3.04606e+06	[M+H]+
249.149	-1.53349	180989	[M-H]-				545.171	3.42365	6.24913e+06	[M-H]-
249.149	-3.01623	714803	[M-H]-				278.147	3.4219	249174	[M-H]-
249.161	-2.39768	339222	[M+H]+				367.185	3.41098	196011	[M+H]+
249.182	-1.49402	67039.1	[M+H]+				329.265	3.39539	533.772	[M+H]+
249.19	-3.18961	259499	[M+H]+				216.943	3.39305	9.82401e+06	[M-H]-
249.218	-5.35878	53297.5	[M+H]+				503.106	3.39194	533.772	[M+H]+
249.219	-2.5379	747195	[M+H]+				295.207	3.38178	5.64421e+06	[M+H]+
249.219	-1.38488	133429	[M+H]+				236.907	3.38076	6.98491e+06	[M-H]-
249.908	-1.01135	265702	[M+H]+				217.853	3.37782	7.61348e+06	[M-H]-
250.036	-1.10191	221087	[M+H]+				366.37	3.37293	94729.7	[M+H]+
250.079	-5.14968	5.63552e+06	[M-H]-				212.882	3.36831	1.13514e+07	[M-H]-
250.115	-1.46748	205127	[M+H]+				325.215	3.36165	667371	[M+H]+
250.164	-1.91183	290988	[M+H]+				244.164	3.35922	1.45604e+07	[M+H]+
250.25	-1.14505	238737	[M+H]+				298.114	3.35314	533.772	[M+H]+
250.878	-1.36447	2.19384e+06	[M+H]+				225.797	3.34985	899585	[M-H]-
250.883	-7.29512	99349.3	[M-H]-				390.294	3.34852	533.772	[M+H]+
250.922	-4.20852	4.56631e+06	[M-H]-				204.112	3.3348	483005	[M+H]+
250.951	-1.82329	3.11786e+06	[M-H]-				347.141	3.33372	1.00733e+07	[M+H]+
251.028	-1.6816	861337	[M+H]+				225.148	3.33076	2.37753e+06	[M-H]-
251.044	-4.0287	390382	[M+H]+				828.293	3.3297	533.772	[M+H]+
251.08	-3.01992	377348	[M-H]-				325.29	3.3296	203207	[M+H]+
251.089	-1.46279	1.48029e+06	[M-H]-				291.883	3.32685	2.98873e+06	[M-H]-
251.092	-4.92694	1.01287e+06	[M-H]-				261.142	3.32625	17981.9	[M+H]+
251.125	-1.65257	841858	[M+H]+				226.178	3.32377	533.772	[M+H]+
251.125	-1.77646	340059	[M+H]+				233.075	3.31755	244810	[M+H]+
251.135	-4.1808	1.48511e+06	[M+H]+				229.127	3.3157	533.772	[M+H]+
251.16	-1.5149	186099	[M+H]+				199.804	3.30996	2.58375e+06	[M-H]-
251.177	-11.1246	3.55279e+06	[M+H]+				332.23	3.3067	287536	[M-H]-
251.177	-4.92279	35450.5	[M+H]+				354.259	3.30517	533.772	[M+H]+
251.177	-5.02526	4.28167e+06	[M+H]+				188.054	3.30278	580225	[M+H]+
251.234	-1.79751	2.30169e+06	[M+H]+				309.9	3.29752	1.9479e+06	[M-H]-
251.925	-3.73543	109124	[M-H]-				395.396	3.29704	533.772	[M+H]+
252.012	-1.56623	105977	[M+H]+				468.278	3.29541	533.772	[M+H]+
252.106	-2.29696	195305	[M+H]+				708.24	3.28681	77239.3	[M+H]+
252.107	-1.03982	891399	[M+H]+				257.946	3.28487	1.15593e+06	[M-H]-
252.129	-3.33834	6.48477e+06	[M+H]+				400.147	3.28427	238646	[M-H]-
252.18	-7.11865	1.38151e+06	[M+H]+				218.101	3.27449	6021.91	[M+H]+
252.23	-11.0598	5.09843e+06	[M+H]+				293.132	3.27221	38388.6	[M+H]+
252.238	-2.15599	327016	[M+H]+				868.235	3.26185	1.59741e+06	[M+H]+
252.829	-10.1989	743530	[M-H]-				532.025	3.25996	254845	[M-H]-
252.829	-10.4876	3.12582e+06	[M-H]-				307.855	3.25827	6.71868e+06	[M-H]-
252.831	-2.01603	130831	[M+H]+				529.159	3.25078	637684	[M+H]+
252.875	-1.02831	120198	[M+H]+				202.096	3.24089	38337.3	[M+H]+
252.919	-1.61322	765763	[M-H]-				197.806	3.23588	5.04483e+06	[M-H]-
252.963	-8.32751	52220.1	[M+H]+				275.957	3.23135	2.19567e+06	[M-H]-
253.101	-2.11767	177506	[M-H]-				245.147	3.23026	533.772	[M+H]+
253.102	-1.41475	35971.4	[M+H]+				418.04	3.2225	283244	[M-H]-
253.105	-1.20597	601738	[M-H]-				435.125	3.21039	284955	[M-H]-
253.139	-2.04919	291162	[M+H]+				501.164	3.20665	533.772	[M+H]+
253.14	-1.80549	9.42443e+06	[M+H]+				195.809	3.20249	4.09771e+06	[M-H]-
253.141	-2.17527	8999.06	[M+H]+				314.322	3.19207	1184.79	[M+H]+
253.156	-5.32969	323662	[M+H]+				509.208	3.18263	293000	[M+H]+
253.161	-1.06939	162366	[M+H]+				707.223	3.18212	6.79426e+06	[M-H]-
253.193	-9.12864	1.30479e+07	[M+H]+				302.135	3.16642	1.90328e+06	[M-H]-
253.216	-5.43772	726977	[M-H]-				153.018	3.14972	2.27379e+06	[M-H]-
253.653	-1.35913	4.97032e+06	[M+H]+				411.323	3.14386	797883	[M+H]+
254.079	-1.08477	123655	[M-H]-				428.216	3.13117	533.772	[M+H]+
254.134	-1.32326	1.43638e+06	[M+H]+				249.935	3.12865	2.56802e+06	[M+H]+
254.148	-2.02301	105696	[M+H]+				846.302	3.12001	263017	[M+H]+
254.149	-3.14379	1.43581e+06	[M+H]+				431.425	3.11551	533.772	[M+H]+
254.155	-1.25164	52158.9	[M+H]+				316.172	3.10503	533.772	[M+H]+
254.159	-7.46716	385590	[M+H]+				537.162	3.1025	1.97723e+06	[M+H]+
254.159	-6.90418	1.57974e+06	[M+H]+				274.21	3.10032	7.64961e+06	[M+H]+
254.173	-2.92371	38265.7	[M+H]+				254.099	3.09844	403157	[M+H]+
254.245	-1.13856	441087	[M+H]+				335.091	3.09674	59595.4	[M+H]+
254.245	-1.95223	2.54536e+06	[M+H]+				160.094	3.08909	533.772	[M+H]+
254.627	-8.67137	3.50222e+06	[M+H]+				273.072	3.08845	7490.83	[M+H]+
254.886	-2.02358	1.20927e+06	[M+H]+				217.852	3.08754	1.38201e+06	[M-H]-
254.985	-1.19179	55031.3	[M+H]+				285.117	3.0834	533.772	[M+H]+
255.088	-1.03139	3.79238e+06	[M-H]-				293.095	3.07065	533.772	[M+H]+
255.131	-1.36706	1.88972e+06	[M+H]+				971.304	3.07001	530791	[M-H]-
255.157	-1.43647	18938.1	[M+H]+				316.21	3.06313	20437	[M+H]+
255.159	-1.85876	3.03188e+07	[M-H]-				527.154	3.05423	50444.5	[M+H]+
255.159	-1.46894	7.01023e+06	[M-H]-				466.321	3.05157	7.96718e+06	[M+H]+
255.171	-4.90438	2.03561e+06	[M+H]+				300.214	3.04965	6028.49	[M+H]+
255.232	-6.38529	529240	[M-H]-				233.061	3.04748	533.772	[M+H]+
255.232	-4.07273	509961	[M-H]-				231.915	3.03676	933897	[M-H]-
255.249	-2.00304	484772	[M+H]+				867.231	3.01325	43010.8	[M+H]+
255.822	-5.01986	1.47262e+06	[M-H]-				288.153	3.01313	15566.8	[M+H]+
255.916	-2.99346	3.69832e+06	[M-H]-				515.14	3.01066	17442.2	[M+H]+
255.979	-2.31841	79557.7	[M-H]-				245.113	3.0033	22995.2	[M+H]+
256.004	-1.58782	520735	[M-H]-				503.103	2.99795	7913.24	[M+H]+
256.024	-4.92645	707804	[M+H]+				446.304	2.99652	533.772	[M+H]+
256.059	-1.19726	2.80909e+06	[M-H]-				582.518	2.98063	3.6939e+06	[M-H]-
256.182	-1.20617	818376	[M+H]+				479.112	2.97339	533.772	[M+H]+
256.188	-2.832	4.42362e+06	[M+H]+				248.959	2.96502	1.3631e+07	[M-H]-
256.224	-3.90882	1.97984e+06	[M+H]+				169.044	2.96422	174439	[M+H]+
256.954	-3.22244	1.04685e+06	[M-H]-				228.194	2.95688	367550	[M+H]+
256.954	-3.2235	971928	[M-H]-				827.266	2.94293	4.50831e+06	[M-H]-
257.064	-5.27615	2.38524e+06	[M+H]+				201.194	2.94291	138953	[M+H]+
257.099	-1.19381	526150	[M+H]+				194.1	2.94169	319291	[M+H]+
257.102	-1.75193	1.06893e+06	[M-H]-				254.16	2.94128	801962	[M+H]+
257.145	-2.18214	31780	[M+H]+				301.137	2.93634	3.25674e+06	[M+H]+
257.172	-1.78862	498898	[M+H]+				250.857	2.93059	1.88329e+06	[M-H]-
257.175	-1.46974	1.63615e+07	[M-H]-				307.147	2.92982	84767.8	[M+H]+
257.184	-1.92123	458295	[M+H]+				489.219	2.92977	72081.5	[M-H]-
257.187	-1.18856	308756	[M-H]-				353.316	2.92927	533.772	[M+H]+
257.187	-1.43643	493062	[M-H]-				159.028	2.91828	3.733e+06	[M-H]-
257.211	-8.04743	1.49821e+06	[M-H]-				387.129	2.91595	533.772	[M+H]+
257.245	-1.69716	6.97975e+06	[M+H]+				171.909	2.91046	2.79166e+07	[M-H]-
257.818	-3.86651	1.29872e+06	[M-H]-				258.168	2.9003	8.63971e+06	[M+H]+
257.897	-1.19065	687690	[M+H]+				281.146	2.89812	441721	[M+H]+
257.994	-1.49062	79384.4	[M-H]-				297.239	2.89402	419296	[M+H]+
258.007	-1.39798	144414	[M-H]-				166.07	2.87563	533.772	[M+H]+
258.101	-2.28761	342323	[M+H]+				405.184	2.87349	1.75107e+06	[M+H]+
258.143	-2.25121	9.54577e+06	[M+H]+				452.147	2.86379	264406	[M-H]-
258.149	-2.25905	1.19769e+08	[M+H]+				291.095	2.86224	533.772	[M+H]+
258.176	-3.56475	2.79171e+06	[M+H]+				284.124	2.85433	2.2693e+06	[M-H]-
258.204	-2.09509	1.66012e+06	[M+H]+				519.163	2.85124	3.02277e+06	[M-H]-
258.215	-8.20251	186345	[M-H]-				381.172	2.83643	7.69645e+06	[M-H]-
258.897	-1.18241	22106	[M+H]+				307.112	2.82416	533.772	[M+H]+
258.915	-11.4534	1.77392e+06	[M-H]-				257.211	2.82092	175087	[M-H]-
258.915	-3.13303	9.5024e+06	[M-H]-				365.153	2.81597	24262.3	[M+H]+
258.915	-6.75226	8.74066e+06	[M-H]-				234.157	2.80887	138681	[M-H]-
258.991	-2.60142	245341	[M-H]-				196.893	2.80789	3.7435e+06	[M-H]-
259.014	-2.94118	1.3703e+09	[M+H]+				173.138	2.80411	533.772	[M+H]+
259.118	-1.05982	5.47622e+06	[M-H]-				306.076	2.7937	1.61194e+06	[M-H]-
259.118	-1.02544	1.0306e+06	[M-H]-				705.179	2.7902	84501.3	[M+H]+
259.15	-3.54744	3.00517e+07	[M+H]+				342.104	2.78758	72143.5	[M+H]+
259.154	-1.61863	997273	[M-H]-				412.375	2.78717	84514.6	[M+H]+
259.167	-11.1621	370098	[M+H]+				1213.43	2.78224	652032	[M-H]-
259.172	-3.09974	1.98743e+06	[M+H]+				163.845	2.77482	1.82284e+06	[M-H]-
259.199	-4.81374	303381	[M+H]+				214.178	2.77051	129588	[M+H]+
259.199	-3.00191	7.28686e+09	[M+H]+				179.079	2.76898	308304	[M+H]+
259.203	-1.42999	115762	[M+H]+				190.892	2.76444	533.772	[M+H]+
259.203	-2.4078	1.18708e+07	[M+H]+				286.105	2.76012	533.772	[M+H]+
259.203	-4.09521	325142	[M+H]+				249.143	2.75735	433887	[M+H]+
259.236	-1.61466	3.29718e+06	[M+H]+				166.051	2.75725	7.23439e+06	[M+H]+
259.858	-2.5038	687095	[M-H]-				446.117	2.75444	533.772	[M+H]+
259.858	-2.68186	2.49572e+06	[M-H]-				310.308	2.75148	533.772	[M+H]+
259.892	-2.28839	151439	[M+H]+				431.389	2.75077	5.17434e+06	[M+H]+
260.077	-4.56619	221147	[M-H]-				217.082	2.74997	712028	[M-H]-
260.077	-1.06997	1.28948e+06	[M-H]-				238.141	2.74329	533.772	[M+H]+
260.121	-1.51708	428785	[M-H]-				174.053	2.74302	1.34663e+06	[M+H]+
260.147	-1.57654	517506	[M+H]+				444.401	2.74271	1.11059e+06	[M+H]+
260.148	-1.10147	7.61198e+06	[M+H]+				220.065	2.73846	533.772	[M+H]+
260.15	-1.76823	1.2943e+06	[M-H]-				166.947	2.73523	533.772	[M+H]+
260.803	-8.28975	85388.3	[M+H]+				189.133	2.72882	549035	[M+H]+
261.04	-3.17857	1.35294e+06	[M+H]+				194.981	2.72259	533.772	[M+H]+
261.076	-2.52711	586675	[M+H]+				299.258	2.72099	626449	[M-H]-
261.079	-3.92085	518072	[M+H]+				152.069	2.71781	533.772	[M+H]+
261.108	-2.06033	313324	[M+H]+				275.002	2.71445	1.69694e+06	[M-H]-
261.124	-4.55271	600315	[M+H]+				291.066	2.71024	84948.2	[M+H]+
261.13	-7.47485	3.96609e+06	[M+H]+				323.12	2.7072	4.82845e+06	[M+H]+
261.134	-1.27246	1.0026e+07	[M-H]-				172.107	2.70067	3.92064e+06	[M+H]+
261.135	-3.10996	926220	[M+H]+				159.977	2.69649	1.48114e+06	[M-H]-
261.146	-5.55822	171131	[M+H]+				559.281	2.69631	48164.2	[M-H]-
261.156	-2.44069	512834	[M+H]+				222.074	2.68913	1.12756e+06	[M+H]+
261.182	-9.75055	1.12162e+06	[M+H]+				304.151	2.67738	742239	[M-H]-
261.186	-1.44115	758854	[M+H]+				161.845	2.67607	1.67846e+06	[M-H]-
261.219	-2.58171	1.86247e+07	[M+H]+				232.116	2.66759	64080.5	[M+H]+
261.219	-7.03236	47497.9	[M+H]+				266.946	2.66385	1.39479e+06	[M-H]-
261.651	-9.32082	159541	[M+H]+				483.339	2.66167	81587	[M+H]+
261.941	-1.65574	5.24319e+06	[M-H]-				414.427	2.65486	3.89853e+06	[M+H]+
262.09	-2.9979	5.6225e+08	[M+H]+				259.093	2.65354	2.48784e+06	[M-H]-
262.121	-3.89243	3.93375e+06	[M+H]+				231.884	2.65353	4.00711e+06	[M-H]-
262.137	-1.52875	1.11858e+06	[M-H]-				483.268	2.64505	254998	[M+H]+
262.137	-3.45278	432230	[M+H]+				279.247	2.64388	24174	[M+H]+
262.222	-2.99152	2.74353e+07	[M+H]+				588.108	2.63769	103938	[M-H]-
262.659	-1.31615	1516.8	[M+H]+				279.847	2.63218	1.12984e+06	[M-H]-
262.858	-3.65613	6.3247e+06	[M-H]-				367.156	2.62542	233810	[M-H]-
262.875	-2.56834	297222	[M+H]+				473.314	2.62345	188967	[M+H]+
263.057	-1.39549	865200	[M-H]-				197.922	2.62316	1.06867e+06	[M-H]-
263.087	-1.01444	446612	[M+H]+				198.984	2.62232	4.91677e+07	[M+H]+
263.101	-1.68717	5.88002e+06	[M+H]+				217.115	2.62044	216006	[M+H]+
263.125	-7.63617	8.01181e+06	[M+H]+				257.186	2.6204	533.772	[M+H]+
263.137	-1.24657	68872.3	[M+H]+				296.063	2.61937	25141.8	[M+H]+
263.161	-1.25365	51856	[M+H]+				322.861	2.61789	81906.6	[M+H]+
263.161	-1.15656	241587	[M+H]+				430.422	2.61747	533.772	[M+H]+
263.169	-2.98526	1.02478e+06	[M+H]+				479.114	2.61659	1.03742e+06	[M-H]-
263.194	-1.54924	1516.8	[M+H]+				343.054	2.61387	433267	[M+H]+
263.234	-1.64595	79199.7	[M+H]+				163.059	2.60048	41668.3	[M+H]+
263.234	-3.0281	480544	[M+H]+				158.045	2.59666	533.772	[M+H]+
264.18	-1.12818	88476.7	[M+H]+				439.283	2.58909	533.772	[M+H]+
264.23	-2.2759	1.90988e+06	[M+H]+				326.358	2.58859	2.8339e+06	[M+H]+
264.238	-9.16642	526586	[M+H]+				213.148	2.58472	244719	[M+H]+
264.842	-2.70417	6.45272e+06	[M+H]+				694.49	2.58454	533.772	[M+H]+
264.871	-1.46782	5.82707e+06	[M+H]+				1171.65	2.58448	39533.4	[M+H]+
264.871	-3.03279	1.30547e+06	[M+H]+				204.887	2.57139	1.92363e+06	[M+H]+
264.892	-1.47482	6.69871e+06	[M+H]+				341.154	2.56924	73247.1	[M+H]+
264.92	-5.54918	29620	[M-H]-				332.257	2.56658	76736.9	[M+H]+
264.998	-1.98914	87134.9	[M+H]+				276.896	2.56423	979492	[M-H]-
265.071	-2.42485	223262	[M-H]-				233.947	2.56298	2.17594e+06	[M-H]-
265.105	-1.42278	4.92697e+06	[M-H]-				257.088	2.55714	533.772	[M+H]+
265.147	-6.06775	9.71994e+06	[M-H]-				299.258	2.55616	1.61325e+06	[M-H]-
265.147	-1.03873	1.62238e+06	[M-H]-				684.25	2.55327	533.772	[M+H]+
265.156	-4.58466	3038.44	[M+H]+				421.074	2.55327	1.03275e+07	[M-H]-
265.214	-2.32142	302047	[M+H]+				490.172	2.55069	533.772	[M+H]+
265.214	-1.24774	1.68689e+07	[M+H]+				208.013	2.54275	533.772	[M+H]+
265.214	-1.94157	1.0234e+06	[M+H]+				242.175	2.53697	2.91488e+06	[M-H]-
265.217	-3.33738	922545	[M-H]-				184.106	2.5328	247225	[M+H]+
265.877	-8.25753	835235	[M-H]-				314.119	2.52937	17387.6	[M+H]+
266.009	-3.17856	55843.3	[M+H]+				201.158	2.5238	533.772	[M+H]+
266.009	-2.2481	2.63631e+07	[M+H]+				212.881	2.51799	6.232e+07	[M-H]-
266.009	-4.47235	4.51667e+06	[M+H]+				413.156	2.50866	144679	[M+H]+
266.045	-3.59303	550947	[M+H]+				223.84	2.50018	3.05412e+06	[M-H]-
266.105	-2.28503	862573	[M+H]+				325.136	2.49815	3.47549e+07	[M+H]+
266.116	-1.8388	133519	[M-H]-				158.985	2.49137	492486	[M+H]+
266.137	-1.11726	110659	[M-H]-				409.334	2.48737	533.772	[M+H]+
266.147	-1.16437	1.22343e+06	[M+H]+				161.845	2.48275	1.78966e+06	[M-H]-
266.147	-1.88575	446194	[M+H]+				170.056	2.47881	533.772	[M+H]+
266.148	-1.31086	3.55571e+06	[M+H]+				160.975	2.47633	1.09386e+06	[M-H]-
266.15	-2.78244	521668	[M-H]-				158.977	2.47379	1.16905e+07	[M-H]-
266.151	-10.388	847632	[M-H]-				459.271	2.46328	9.45679e+07	[M+H]+
266.172	-1.14094	2.98111e+06	[M+H]+				361.162	2.46163	537143	[M-H]-
266.22	-2.38674	1.90256e+06	[M+H]+				284.135	2.45621	816200	[M+H]+
266.839	-2.37642	4.3295e+06	[M+H]+				285.094	2.45515	533.772	[M+H]+
267.032	-2.67449	258585	[M-H]-				304.967	2.45232	16274.9	[M+H]+
267.065	-2.31076	737175	[M+H]+				161.848	2.44858	1.13523e+06	[M-H]-
267.087	-5.64797	204463	[M-H]-				156.075	2.43703	15361.1	[M+H]+
267.095	-1.55148	1.34521e+07	[M+H]+				350.153	2.43546	29796.9	[M+H]+
267.118	-1.85879	186692	[M+H]+				248.122	2.42688	533.772	[M+H]+
267.159	-1.86975	3.6688e+06	[M-H]-				220.904	2.42546	533.772	[M+H]+
267.17	-1.14477	4.48618e+06	[M+H]+				309.219	2.42331	25637.9	[M+H]+
267.172	-4.72404	48670	[M+H]+				314.891	2.42055	533.772	[M+H]+
267.172	-11.169	395642	[M+H]+				481.126	2.4202	533.772	[M+H]+
267.172	-4.38971	789761	[M+H]+				346.055	2.41901	886413	[M-H]-
267.193	-1.67472	198315	[M+H]+				487.1	2.41878	92011.8	[M-H]-
267.193	-2.06881	281527	[M+H]+				318.028	2.41803	1.22188e+06	[M-H]-
267.232	-2.15396	320859	[M-H]-				170.095	2.41769	533.772	[M+H]+
268.06	-2.97108	156857	[M+H]+				507.398	2.41648	7673.35	[M+H]+
268.06	-9.29909	394081	[M+H]+				280.897	2.41448	1.07322e+07	[M-H]-
268.083	-1.65996	88584.4	[M-H]-				358.177	2.4144	828379	[M+H]+
268.121	-1.94136	434119	[M+H]+				284.194	2.41246	533.772	[M+H]+
268.126	-3.03043	1.66847e+07	[M+H]+				217.071	2.40873	580196	[M-H]-
268.163	-3.12426	444430	[M-H]-				318.1	2.40558	1.90666e+06	[M-H]-
268.175	-10.7384	227089	[M+H]+				321.06	2.40137	16285.7	[M+H]+
268.261	-1.70764	7.37596e+07	[M+H]+				227.077	2.40007	176186	[M+H]+
268.297	-1.90695	22729.3	[M+H]+				163.118	2.39134	2.36186e+06	[M+H]+
268.852	-1.49691	25455.5	[M+H]+				257.074	2.38328	27512.8	[M+H]+
269.136	-2.09107	5.41319e+06	[M+H]+				243.181	2.37667	182495	[M+H]+
269.139	-1.60654	1.4359e+06	[M-H]-				394.35	2.37432	1.95155e+06	[M+H]+
269.151	-3.32961	6.90252e+06	[M+H]+				434.931	2.37197	91761.1	[M-H]-
269.172	-5.51439	2.63422e+06	[M+H]+				277.137	2.36924	28245.8	[M+H]+
269.187	-3.50171	238358	[M+H]+				258.962	2.36914	1.66126e+06	[M+H]+
269.187	-6.57652	144005	[M+H]+				419.236	2.36743	156765	[M+H]+
269.212	-8.50313	229516	[M-H]-				381.821	2.36292	99929.4	[M+H]+
269.212	-4.69282	523991	[M-H]-				187.86	2.35537	2.03239e+06	[M-H]-
269.264	-1.88613	407679	[M+H]+				430.386	2.34108	533.772	[M+H]+
269.925	-5.84948	852089	[M-H]-				164.069	2.33968	533.772	[M+H]+
270.019	-2.01659	5.0719e+06	[M-H]-				536.161	2.33886	533.772	[M+H]+
270.04	-2.93757	361792	[M+H]+				172.909	2.33435	2.92891e+06	[M-H]-
270.096	-1.20787	226204	[M+H]+				194.981	2.33075	6404.35	[M+H]+
270.167	-1.91275	1.13829e+06	[M+H]+				427.314	2.32957	533.772	[M+H]+
270.19	-1.88769	521364	[M+H]+				217.106	2.32857	533.772	[M+H]+
270.222	-1.5277	682473	[M+H]+				238.116	2.32736	533.772	[M+H]+
270.852	-2.04835	257679	[M+H]+				304.151	2.32691	1.53303e+06	[M-H]-
270.957	-1.00836	80783.4	[M-H]-				215.913	2.32529	422380	[M-H]-
270.959	-1.01768	150467	[M+H]+				536.162	2.32324	583487	[M+H]+
271.049	-1.18571	1.21243e+06	[M-H]-				226.965	2.32244	5.94749e+06	[M-H]-
271.154	-1.9561	1.49712e+07	[M-H]-				225.084	2.32134	75022.2	[M+H]+
271.16	-3.33962	46747.5	[M+H]+				184.915	2.32057	2.71328e+06	[M-H]-
271.166	-9.45253	1.94267e+06	[M+H]+				216.949	2.32052	2.72689e+06	[M+H]+
271.166	-4.65187	475187	[M+H]+				353.207	2.31874	52460.5	[M+H]+
271.191	-1.99351	778919	[M-H]-				378.178	2.30166	28913.2	[M+H]+
271.199	-1.41982	439075	[M+H]+				213.183	2.2982	2.27209e+06	[M+H]+
271.227	-3.86931	2.61638e+06	[M-H]-				316.111	2.28852	558383	[M+H]+
271.962	-1.80902	1.4927e+07	[M+H]+				254.086	2.28243	533.772	[M+H]+
272.073	-1.97817	97314.7	[M+H]+				522.198	2.27426	533.772	[M+H]+
272.147	-1.40612	842323	[M+H]+				403.236	2.26974	533.772	[M+H]+
272.158	-2.13581	1.49423e+06	[M-H]-				172.115	2.2692	31008.4	[M+H]+
272.158	-1.79924	2.31869e+06	[M+H]+				216.853	2.26856	1.29695e+07	[M-H]-
272.183	-1.29775	7.78284e+06	[M+H]+				437.407	2.26722	533.772	[M+H]+
272.231	-7.93378	154676	[M-H]-				324.248	2.26471	533.772	[M+H]+
273.007	-2.36422	835513	[M-H]-				226.079	2.26333	65863.3	[M+H]+
273.051	-7.04821	197985	[M+H]+				331.227	2.25789	1.75074e+06	[M-H]-
273.091	-2.45774	454556	[M+H]+				353.199	2.25769	200724	[M-H]-
273.119	-2.08774	895447	[M+H]+				231.931	2.25191	7.41734e+06	[M-H]-
273.13	-3.00254	5.40504e+09	[M+H]+				268.962	2.2489	533.772	[M+H]+
273.139	-2.66299	347725	[M-H]-				213.111	2.24392	1.65246e+06	[M+H]+
273.142	-5.21717	266683	[M+H]+				206.98	2.24046	158653	[M+H]+
273.17	-1.77459	1.25821e+08	[M-H]-				180.064	2.23794	533.772	[M+H]+
273.182	-1.43389	239867	[M-H]-				237.112	2.23612	128644	[M-H]-
273.182	-4.62381	125150	[M+H]+				322.269	2.23104	1.42658e+06	[M+H]+
273.207	-4.07618	993311	[M-H]-				1125.68	2.22957	7.7461e+06	[M-H]-
274.09	-1.83258	21190.6	[M+H]+				451.281	2.22858	1.09729e+06	[M+H]+
274.122	-2.13627	2.71927e+07	[M+H]+				214.105	2.22777	15787.9	[M+H]+
274.173	-1.87428	2.09214e+07	[M-H]-				259.035	2.22714	533.772	[M+H]+
274.199	-1.00866	469333	[M+H]+				224.009	2.21952	533.772	[M+H]+
274.871	-1.09359	1.63602e+06	[M+H]+				351.116	2.21804	3.49758e+06	[M+H]+
274.994	-2.61989	352749	[M+H]+				228.23	2.21354	533.772	[M+H]+
275.071	-1.1731	429927	[M-H]-				235.091	2.21303	3.55851e+07	[M+H]+
275.101	-1.49706	1.59025e+06	[M+H]+				407.162	2.21276	533.772	[M+H]+
275.106	-2.22793	1.32091e+06	[M-H]-				190.162	2.20032	533.772	[M+H]+
275.116	-1.35782	8.34762e+06	[M+H]+				231.099	2.19511	79706.8	[M+H]+
275.123	-2.05978	1.00852e+07	[M+H]+				527.154	2.19393	600929	[M+H]+
275.127	-2.56271	171896	[M+H]+				565.382	2.18753	343919	[M+H]+
275.149	-11.0819	498745	[M+H]+				236.903	2.18159	533.772	[M+H]+
275.15	-1.47807	619030	[M-H]-				358.196	2.18061	533.772	[M+H]+
275.173	-1.46491	967804	[M-H]-				291.958	2.17848	533.772	[M+H]+
275.185	-1.94533	9.53112e+06	[M-H]-				346.052	2.17782	533.772	[M+H]+
275.186	-1.72776	8.64305e+06	[M-H]-				213.064	2.17659	157612	[M+H]+
275.194	-1.48475	2.21372e+07	[M+H]+				402.164	2.1759	220134	[M+H]+
275.198	-1.24671	432606	[M+H]+				526.426	2.17408	2.92588e+07	[M+H]+
275.198	-1.32134	20128.8	[M+H]+				407.236	2.17019	533.772	[M+H]+
275.234	-9.5389	1.6439e+06	[M+H]+				231.894	2.16974	1.06837e+07	[M-H]-
275.905	-2.96213	512253	[M-H]-				206.1	2.16952	64914.7	[M+H]+
276.017	-9.15065	359532	[M-H]-				195.065	2.1679	533.772	[M+H]+
276.16	-6.3722	52401	[M-H]-				348.067	2.16585	505069	[M+H]+
276.189	-1.80052	1.05234e+06	[M-H]-				242.064	2.16499	442620	[M+H]+
276.201	-1.18927	189778	[M+H]+				173.925	2.16082	1.35107e+06	[M-H]-
276.229	-16.0484	66749.3	[M+H]+				218.066	2.14732	2.30549e+06	[M-H]-
276.23	-1.94052	2.30998e+06	[M+H]+				320.179	2.14114	1.32492e+06	[M+H]+
276.869	-1.05322	933128	[M+H]+				157.038	2.1347	1.31695e+08	[M+H]+
276.992	-1.77823	426109	[M+H]+				219.075	2.13393	93874.2	[M+H]+
277.071	-2.25185	247442	[M+H]+				226.125	2.1282	50932.7	[M+H]+
277.116	-5.24681	148627	[M+H]+				365.1	2.12535	299281	[M+H]+
277.117	-2.50814	967731	[M+H]+				189.158	2.12237	161180	[M+H]+
277.129	-1.13058	2.67876e+06	[M-H]-				190.987	2.11819	2.68969e+06	[M+H]+
277.155	-1.05616	2.93839e+06	[M+H]+				163.043	2.10967	1.31866e+06	[M-H]-
277.177	-4.37609	404532	[M+H]+				263.093	2.10614	8.37693e+06	[M+H]+
277.185	-4.3292	190471	[M+H]+				232.926	2.10398	3.87148e+08	[M+H]+
277.213	-5.01828	1.73233e+06	[M+H]+				192.049	2.10375	1.56863e+06	[M+H]+
277.213	-4.00314	737592	[M+H]+				483.406	2.10247	533.772	[M+H]+
277.213	-4.67202	512241	[M+H]+				1126.68	2.10183	2.32927e+06	[M-H]-
277.213	-1.90751	396989	[M+H]+				395.255	2.09682	533.772	[M+H]+
277.214	-3.16867	491990	[M+H]+				233.98	2.08959	533.772	[M+H]+
277.214	-4.28824	570374	[M+H]+				192.114	2.08364	142105	[M-H]-
277.214	-1.71355	314417	[M+H]+				288.936	2.08196	2.69009e+06	[M-H]-
277.216	-3.35077	4.13247e+06	[M-H]-				258.179	2.08023	533.772	[M+H]+
277.233	-2.17389	1.44614e+06	[M+H]+				272.923	2.06772	533.772	[M+H]+
277.903	-2.14262	13209	[M+H]+				199.155	2.04541	2.02268e+06	[M+H]+
278.066	-1.07837	29393.3	[M+H]+				208.079	2.03984	481031	[M+H]+
278.132	-1.42168	244398	[M-H]-				242.111	2.0375	30753.8	[M+H]+
278.159	-1.02139	353441	[M+H]+				155.992	2.037	177354	[M+H]+
278.172	-1.22068	768685	[M+H]+				242.943	2.03496	1.89248e+06	[M-H]-
278.217	-8.9909	346470	[M+H]+				282.179	2.03335	14809.7	[M+H]+
278.217	-3.34044	459794	[M+H]+				407.163	2.03186	29077.6	[M+H]+
278.217	-1.28142	1.115e+06	[M+H]+				248.96	2.02681	4.43112e+07	[M-H]-
278.22	-6.66026	656486	[M-H]-				190.125	2.02665	3.76585e+06	[M+H]+
278.236	-8.38568	2.67326e+08	[M+H]+				292.101	2.0245	533.772	[M+H]+
278.246	-2.48611	160283	[M+H]+				229.079	2.02291	2.30082e+06	[M+H]+
278.853	-3.33247	1.00882e+06	[M-H]-				206.96	2.01951	671207	[M-H]-
279.077	-1.36053	205662	[M-H]-				334.158	2.01788	25276	[M+H]+
279.089	-1.13437	637615	[M+H]+				220.145	2.01206	507658	[M-H]-
279.09	-1.07556	336010	[M+H]+				308.898	2.0088	1.37805e+06	[M+H]+
279.133	-1.01355	3.24717e+06	[M+H]+				272.17	1.99595	2.94039e+07	[M+H]+
279.154	-2.31662	4.52157e+06	[M+H]+				201.035	1.99445	533.772	[M+H]+
279.155	-1.72321	685059	[M+H]+				251.933	1.9852	998876	[M+H]+
279.159	-1.43426	833595	[M-H]-				406.108	1.98036	263555	[M-H]-
279.163	-12.3251	3.24596e+06	[M-H]-				248.96	1.97332	2.21783e+07	[M-H]-
279.163	-9.79297	561171	[M-H]-				345.208	1.97001	1.53746e+06	[M-H]-
279.229	-2.50201	3.15877e+06	[M+H]+				443.278	1.9695	626241	[M+H]+
279.229	-2.50563	917798	[M+H]+				405.782	1.96913	1.59962e+06	[M-H]-
279.229	-1.1392	947409	[M+H]+				284.292	1.96787	533.772	[M+H]+
279.23	-2.2203	438920	[M+H]+				387.21	1.966	7.56685e+07	[M+H]+
279.232	-10.0044	649757	[M-H]-				330.323	1.96479	566462	[M+H]+
279.232	-9.24424	746922	[M-H]-				255.937	1.95882	533.772	[M+H]+
279.232	-5.29576	2.07141e+06	[M-H]-				518.204	1.95808	68444.6	[M+H]+
279.232	-10.449	884246	[M-H]-				229.915	1.95552	1.3059e+06	[M-H]-
279.232	-4.45799	1.33129e+06	[M-H]-				708.24	1.94835	533.772	[M+H]+
280.065	-1.19448	3.45742e+06	[M+H]+				444.256	1.94754	96147.7	[M+H]+
280.104	-7.13577	50306.8	[M+H]+				200.15	1.94603	73149.4	[M+H]+
280.126	-1.08904	89632.3	[M+H]+				443.187	1.94427	1.81599e+08	[M+H]+
280.138	-1.66254	208671	[M+H]+				250.931	1.93608	533.772	[M+H]+
280.145	-1.05618	1.58471e+06	[M+H]+				268.125	1.93324	20426.5	[M+H]+
280.158	-2.60959	2.62257e+06	[M+H]+				306.154	1.92243	19020.3	[M+H]+
280.166	-8.98446	320410	[M-H]-				401.171	1.92	124164	[M-H]-
280.188	-2.266	974841	[M+H]+				171.991	1.91749	533.772	[M+H]+
280.232	-1.18434	328481	[M+H]+				263.122	1.9132	533.772	[M+H]+
280.233	-1.79823	7.23917e+06	[M+H]+				265.11	1.91085	36552.6	[M+H]+
280.233	-2.69057	1.13884e+06	[M+H]+				340.271	1.90379	2.47884e+08	[M+H]+
280.26	-9.55274	3.19464e+06	[M+H]+				276.896	1.90327	848769	[M-H]-
280.261	-2.59119	793066	[M+H]+				383.119	1.90326	5.37503e+06	[M-H]-
280.261	-3.57841	1.43176e+06	[M+H]+				221.168	1.9023	35980.4	[M+H]+
280.816	-1.79626	1.6998e+06	[M+H]+				226.106	1.9	533.772	[M+H]+
280.886	-1.52514	270371	[M+H]+				249.122	1.89811	533.772	[M+H]+
281.1	-1.89216	518528	[M-H]-				206.12	1.89541	201493	[M+H]+
281.111	-4.628	1.05686e+06	[M+H]+				305.095	1.88885	533.772	[M+H]+
281.145	-1.46984	3.75991e+06	[M+H]+				208.97	1.88694	44029.9	[M+H]+
281.151	-3.41805	9585.7	[M+H]+				320.094	1.88511	4.18745e+08	[M+H]+
281.212	-2.43963	870730	[M-H]-				156.054	1.88118	184520	[M+H]+
281.235	-3.54431	214540	[M+H]+				385.194	1.88017	765127	[M+H]+
281.247	-2.52221	623467	[M-H]-				236.076	1.8799	794756	[M+H]+
281.247	-5.23841	835228	[M-H]-				291.153	1.87466	218735	[M+H]+
281.248	-3.29567	786117	[M-H]-				276.165	1.87302	4.37856e+06	[M+H]+
281.248	-9.60158	491451	[M-H]-				307.062	1.87054	686488	[M+H]+
282.06	-2.81046	1516.8	[M+H]+				223.797	1.86868	928658	[M-H]-
282.142	-1.32894	3.093e+06	[M+H]+				177.902	1.86645	627218	[M-H]-
282.204	-1.41125	756141	[M+H]+				233.922	1.86489	103345	[M+H]+
282.24	-1.99926	75464.7	[M+H]+				207.014	1.85221	1.01867e+06	[M-H]-
282.251	-6.56442	59869.2	[M-H]-				210.915	1.85087	6.16141e+06	[M-H]-
282.276	-1.45559	360121	[M+H]+				323.136	1.85021	74800.8	[M+H]+
282.813	-3.91888	172302	[M+H]+				184.862	1.8478	2.09273e+06	[M-H]-
282.881	-1.88321	4.64325e+06	[M+H]+				176.932	1.84715	90588.2	[M+H]+
282.913	-4.11799	1.36022e+06	[M-H]-				270.98	1.8446	533.772	[M+H]+
282.916	-3.29482	178307	[M-H]-				168.063	1.8419	533.772	[M+H]+
283.092	-1.33106	36642.7	[M+H]+				167.962	1.83884	159897	[M+H]+
283.103	-4.22956	1.2884e+06	[M+H]+				447.156	1.83771	855173	[M+H]+
283.126	-1.93489	164489	[M+H]+				249.924	1.8339	533.772	[M+H]+
283.149	-1.72503	5.44081e+07	[M+H]+				219.172	1.8309	533.772	[M+H]+
283.151	-1.93011	735136	[M+H]+				294.166	1.82916	533.772	[M+H]+
283.154	-1.74025	2.39605e+06	[M-H]-				404.751	1.82728	533.772	[M+H]+
283.166	-4.29142	92176.9	[M+H]+				427.287	1.82715	9961.77	[M+H]+
283.191	-2.00608	9.73358e+06	[M-H]-				240.119	1.82413	533.772	[M+H]+
283.199	-1.36953	8.7146e+06	[M+H]+				183.885	1.82277	2.0627e+06	[M-H]-
283.227	-5.245	3.01604e+06	[M-H]-				291.067	1.82216	50942.9	[M+H]+
283.227	-2.93806	1.22813e+06	[M-H]-				220.978	1.82201	1.74922e+06	[M-H]-
283.243	-2.09251	204196	[M+H]+				311.234	1.81904	533.772	[M+H]+
283.855	-10.5234	931042	[M-H]-				297.218	1.81882	1.62743e+06	[M+H]+
283.883	-1.29629	623308	[M+H]+				339.144	1.81819	533.772	[M+H]+
283.982	-2.90761	9.60633e+06	[M+H]+				191.101	1.81697	62426.1	[M+H]+
284.035	-2.10711	843309	[M-H]-				171.136	1.81674	92128.5	[M+H]+
284.055	-2.1381	9.33991e+06	[M+H]+				314.274	1.81566	533.772	[M+H]+
284.072	-1.60897	129920	[M+H]+				291.2	1.81265	587647	[M+H]+
284.15	-1.7555	310108	[M-H]-				237.121	1.81112	218126	[M+H]+
284.219	-3.49877	365491	[M+H]+				261.978	1.8101	2.49716e+06	[M-H]-
284.293	-1.30449	441089	[M+H]+				250.144	1.79891	492906	[M-H]-
284.99	-1.17189	649775	[M+H]+				162.111	1.79819	533.772	[M+H]+
285.015	-4.46559	6.33537e+06	[M+H]+				443.277	1.79146	533.772	[M+H]+
285.043	-2.33511	559028	[M-H]-				164.054	1.78625	1.28793e+06	[M+H]+
285.058	-2.00651	1.49049e+06	[M+H]+				187.904	1.78607	6.42693e+06	[M-H]-
285.17	-1.15677	1.78043e+06	[M-H]-				174.057	1.78262	136770	[M+H]+
285.178	-1.66282	736197	[M+H]+				463.21	1.77882	8.85592e+07	[M+H]+
285.181	-1.09916	124576	[M-H]-				194.942	1.77864	8.21385e+06	[M+H]+
285.181	-2.88232	1.04788e+06	[M-H]-				234.959	1.77836	861541	[M+H]+
285.182	-4.26467	7.59002e+06	[M+H]+				397.198	1.77701	6.05803e+06	[M+H]+
285.182	-4.94396	264740	[M+H]+				353.202	1.76806	1.82386e+06	[M+H]+
285.182	-3.14037	1.25316e+06	[M+H]+				404.397	1.76629	161034	[M+H]+
285.206	-1.17394	5.04932e+06	[M-H]-				241.079	1.76403	7.28261e+06	[M+H]+
285.215	-1.9237	3.89812e+06	[M+H]+				217.851	1.75838	759568	[M-H]-
285.218	-2.79967	130552	[M+H]+				243.098	1.75699	3.06008e+06	[M-H]-
285.243	-3.24876	327498	[M-H]-				212.909	1.75697	3.69132e+06	[M-H]-
285.892	-1.60298	382405	[M+H]+				273.947	1.75503	2.97771e+08	[M+H]+
286.065	-1.15414	372782	[M+H]+				252.93	1.75108	533.772	[M+H]+
286.165	-1.33109	954446	[M-H]-				187.866	1.74972	2.06605e+06	[M-H]-
286.174	-1.38987	2.76461e+07	[M+H]+				229.873	1.7496	1.52036e+06	[M-H]-
286.177	-2.91454	82049	[M-H]-				456.131	1.74803	1.03668e+06	[M-H]-
286.185	-9.90095	261202	[M+H]+				246.095	1.74694	533.772	[M+H]+
286.199	-1.01746	76304.2	[M+H]+				232.92	1.74612	537738	[M+H]+
286.235	-2.94881	247127	[M+H]+				429.086	1.74462	4.84674e+06	[M+H]+
286.955	-1.08062	218941	[M+H]+				175.085	1.74447	1.02468e+07	[M+H]+
287.021	-2.58247	5.70771e+06	[M-H]-				256.261	1.74061	392062	[M+H]+
287.161	-5.37233	146989	[M+H]+				240.95	1.73674	2.27962e+07	[M+H]+
287.198	-11.6428	910526	[M+H]+				332.223	1.73169	8.17019e+07	[M+H]+
287.201	-2.70499	352407	[M-H]-				301.161	1.72256	7.12253e+08	[M+H]+
287.222	-5.69053	1.70657e+06	[M-H]-				213.085	1.72185	533.772	[M+H]+
287.234	-5.43529	9.08438e+06	[M+H]+				417.41	1.71992	533.772	[M+H]+
287.237	-8.96311	2.30901e+06	[M-H]-				255.162	1.71974	58779.8	[M+H]+
287.238	-11.2325	287637	[M+H]+				219.111	1.71933	12664.1	[M+H]+
287.275	-2.56833	1.73156e+06	[M+H]+				246.179	1.71842	30554.7	[M+H]+
287.775	-1.42638	3.74751e+06	[M-H]-				427.213	1.7184	312423	[M+H]+
287.886	-1.90443	178739	[M+H]+				435.138	1.71721	1.77758e+09	[M+H]+
287.886	-2.62773	112178	[M+H]+				319.088	1.7081	2.02582e+08	[M+H]+
287.902	-1.65041	388765	[M-H]-				258.107	1.70684	533.772	[M+H]+
287.957	-1.72164	298145	[M-H]-				204.926	1.70332	533.772	[M+H]+
287.96	-1.13536	190678	[M-H]-				423.427	1.69806	537399	[M+H]+
287.977	-1.58265	97527.6	[M+H]+				422.078	1.6947	1.29112e+06	[M-H]-
288.047	-3.56637	5.69129e+06	[M+H]+				459.298	1.6922	333846	[M+H]+
288.074	-6.4192	1.26029e+06	[M+H]+				241.997	1.69048	2.38491e+09	[M+H]+
288.181	-1.50579	400852	[M-H]-				205.116	1.68443	533.772	[M+H]+
288.201	-2.62247	508425	[M+H]+				295.127	1.6781	56758.3	[M+H]+
288.251	-1.9619	1.76438e+06	[M+H]+				171.909	1.67767	2.75735e+07	[M-H]-
288.287	-2.49669	2.64835e+06	[M+H]+				460.302	1.67646	4.07579e+09	[M+H]+
288.676	-8.1752	23013	[M+H]+				242.281	1.67611	533.772	[M+H]+
288.892	-5.02756	760957	[M-H]-				453.394	1.67328	1.7448e+07	[M+H]+
288.899	-2.01974	1.44082e+06	[M-H]-				329.223	1.67314	19986.9	[M+H]+
288.9	-5.1159	4.19558e+06	[M-H]-				321.007	1.66295	1.5492e+06	[M-H]-
288.972	-1.03429	128776	[M-H]-				344.098	1.66275	217107	[M-H]-
289.031	-1.51285	775535	[M+H]+				359.214	1.66262	563168	[M+H]+
289.1	-1.6639	8.11502e+07	[M+H]+				675.349	1.65798	533.772	[M+H]+
289.122	-1.23319	703058	[M-H]-				158.001	1.65521	63016.4	[M+H]+
289.165	-2.06627	1.93835e+07	[M-H]-				344.24	1.65165	63873.7	[M+H]+
289.165	-1.28792	3.86236e+06	[M-H]-				238.87	1.65111	3.05633e+06	[M-H]-
289.253	-9.41196	430922	[M-H]-				258.073	1.65063	1.25194e+06	[M+H]+
289.29	-3.69193	147772	[M+H]+				310.111	1.64957	609938	[M+H]+
289.887	-2.00641	295895	[M+H]+				172.059	1.64806	1.20277e+06	[M+H]+
289.979	-1.30141	158228	[M-H]-				208.105	1.64647	127320	[M+H]+
290	-3.04017	485388	[M-H]-				407.311	1.64272	533.772	[M+H]+
290.168	-2.02688	2.49439e+06	[M-H]-				190.918	1.64244	589315	[M-H]-
290.194	-1.32905	154479	[M+H]+				411.287	1.64188	533.772	[M+H]+
290.208	-9.2562	19830.8	[M+H]+				227.02	1.63983	533.772	[M+H]+
290.209	-1.95616	220414	[M+H]+				249.103	1.63937	388012	[M-H]-
290.929	-1.9236	39568.4	[M-H]-				362.134	1.63378	738513	[M+H]+
291.117	-2.40646	53121.1	[M+H]+				417.373	1.63271	533.772	[M+H]+
291.135	-2.23267	61926.4	[M+H]+				151.907	1.63211	17378.5	[M+H]+
291.145	-2.26776	834461	[M-H]-				274.137	1.62753	9198.13	[M+H]+
291.159	-1.38177	1.04938e+06	[M-H]-				272.108	1.62555	69099.9	[M+H]+
291.179	-1.04042	643666	[M+H]+				347.142	1.62407	533.772	[M+H]+
291.181	-1.27484	1.14455e+06	[M-H]-				184.875	1.62039	782570	[M-H]-
291.193	-2.76576	4.29009e+06	[M+H]+				321.106	1.62012	22556.5	[M+H]+
291.196	-1.76354	2.0273e+06	[M-H]-				194.064	1.61832	154919	[M+H]+
291.208	-2.91679	9.83848e+07	[M+H]+				355.097	1.61406	16494.4	[M+H]+
291.232	-3.43293	467383	[M-H]-				330.333	1.61346	876485	[M+H]+
291.232	-2.22662	423648	[M-H]-				697.33	1.61337	485166	[M+H]+
291.98	-2.86557	210500	[M-H]-				261.143	1.61241	12390.9	[M+H]+
292.017	-1.91138	319487	[M-H]-				225.041	1.61231	11333.4	[M+H]+
292.045	-2.26868	182083	[M+H]+				178.857	1.61198	918878	[M-H]-
292.149	-1.57421	308426	[M+H]+				189.023	1.61124	192131	[M+H]+
292.163	-2.75876	104684	[M-H]-				357.103	1.6065	2.51385e+06	[M-H]-
292.184	-1.85309	127134	[M-H]-				248.959	1.60531	3.80343e+07	[M-H]-
292.196	-2.8257	1.6878e+07	[M+H]+				348.173	1.60402	173451	[M+H]+
292.26	-3.99813	1.08964e+06	[M+H]+				228.944	1.59844	864118	[M-H]-
293.133	-1.16979	155419	[M+H]+				237.132	1.5978	2.4636e+06	[M+H]+
293.142	-1.2573	582289	[M-H]-				255.86	1.5879	3.74397e+06	[M-H]-
293.178	-10.9703	1.26909e+06	[M-H]-				255.006	1.5794	3.30345e+06	[M+H]+
293.178	-3.35363	3.06207e+06	[M-H]-				269.017	1.57908	4.56439e+06	[M+H]+
293.191	-7.77725	1.28364e+06	[M+H]+				498.166	1.57752	3569.61	[M+H]+
293.208	-1.98197	2.23875e+07	[M+H]+				223.84	1.57637	1.49319e+07	[M-H]-
293.208	-2.34122	40792.8	[M+H]+				531.316	1.57452	148418	[M-H]-
293.208	-1.26304	142284	[M+H]+				221.111	1.57288	7.29676e+06	[M+H]+
293.208	-1.05138	515227	[M+H]+				476.199	1.57241	533.772	[M+H]+
293.211	-2.78362	7.39631e+06	[M-H]-				410.177	1.57071	709805	[M-H]-
293.212	-2.24839	1.04782e+07	[M-H]-				544.131	1.57071	9044.04	[M+H]+
293.223	-1.42887	2.04484e+06	[M+H]+				336.235	1.56147	478114	[M+H]+
293.996	-1.21558	909026	[M-H]-				644.489	1.55989	207178	[M+H]+
294.103	-1.15499	2.5473e+06	[M+H]+				222.937	1.5581	187030	[M+H]+
294.182	-5.55818	29805.3	[M-H]-				218.867	1.5575	6.18102e+06	[M-H]-
294.212	-1.14171	3.25591e+06	[M+H]+				252.95	1.55736	382889	[M-H]-
294.212	-1.38101	927221	[M+H]+				209.007	1.55434	329908	[M+H]+
294.213	-2.68194	2.61235e+07	[M+H]+				306.888	1.54832	533.772	[M+H]+
294.215	-4.36536	1.58819e+06	[M-H]-				445.117	1.54565	66176.6	[M+H]+
294.276	-4.1593	585614	[M+H]+				443.273	1.54549	585276	[M+H]+
295.078	-1.71398	360232	[M-H]-				426.331	1.54486	19955.9	[M+H]+
295.079	-1.74007	354024	[M-H]-				253.151	1.54319	57690.3	[M+H]+
295.148	-1.01249	3.56047e+06	[M+H]+				445.116	1.54302	969023	[M+H]+
295.149	-2.45958	307012	[M+H]+				379.157	1.54101	2.91042e+06	[M-H]-
295.163	-1.05631	96765.9	[M+H]+				189.93	1.53881	2.07032e+06	[M-H]-
295.199	-1.79782	5357.1	[M+H]+				231.07	1.53583	450774	[M+H]+
295.224	-3.11413	140451	[M+H]+				267.073	1.53325	1.51442e+06	[M-H]-
295.224	-1.19216	840269	[M+H]+				188.911	1.53067	4.52903e+06	[M-H]-
295.227	-3.07019	1.13474e+08	[M-H]-				433.326	1.53059	12618.4	[M+H]+
295.735	-2.42777	2.78326e+06	[M-H]-				235.019	1.52988	159007	[M+H]+
295.868	-2.04007	2.86003e+06	[M+H]+				175.106	1.52917	691816	[M+H]+
295.868	-2.60609	2.54705e+07	[M+H]+				257.818	1.52457	2.19381e+06	[M-H]-
296.055	-2.46876	3.6479e+06	[M+H]+				352.17	1.52328	249507	[M+H]+
296.152	-2.90015	38148.3	[M+H]+				408.365	1.52164	2.6482e+06	[M+H]+
296.227	-4.65558	6.09336e+06	[M+H]+				276.179	1.52163	135280	[M+H]+
296.227	-1.18646	2.75832e+08	[M+H]+				304.184	1.51653	533.772	[M+H]+
296.227	-1.60405	275509	[M+H]+				429.085	1.51258	779552	[M+H]+
296.23	-3.06491	2.2088e+07	[M-H]-				400.985	1.50822	2.39518e+06	[M+H]+
296.256	-1.75637	918928	[M+H]+				280.119	1.50667	533.772	[M+H]+
296.897	-1.78023	1.44508e+06	[M+H]+				377.057	1.50464	1.6394e+07	[M+H]+
297.018	-1.96577	224467	[M-H]-				296.133	1.50436	162500	[M+H]+
297.064	-1.84876	2.21841e+07	[M+H]+				262.869	1.50398	419834	[M-H]-
297.076	-11.9223	2.45518e+06	[M-H]-				378.868	1.50064	432375	[M-H]-
297.091	-3.13429	1.02187e+06	[M+H]+				320.292	1.49913	127109	[M+H]+
297.091	-1.70543	313865	[M+H]+				235.96	1.49782	178768	[M+H]+
297.146	-4.21907	4.52211e+06	[M+H]+				444.29	1.49756	21503.2	[M+H]+
297.152	-5.6337	1.20626e+07	[M-H]-				335.169	1.49645	533.772	[M+H]+
297.152	-2.82641	3.25256e+06	[M-H]-				221.184	1.49582	4.84529e+07	[M+H]+
297.164	-1.57233	133220	[M+H]+				232.877	1.49484	564103	[M-H]-
297.206	-1.02601	2.35729e+06	[M-H]-				258.24	1.49303	958089	[M+H]+
297.218	-5.33809	95803.7	[M+H]+				248.056	1.49222	480905	[M-H]-
297.24	-2.56245	507022	[M+H]+				535.151	1.48926	533.772	[M+H]+
297.24	-1.18531	340664	[M+H]+				444.401	1.48187	87672.2	[M+H]+
297.24	-1.8256	32288	[M+H]+				219.046	1.48085	224912	[M+H]+
297.243	-8.38381	5.81823e+07	[M-H]-				234.76	1.47623	618566	[M-H]-
297.257	-4.29532	838584	[M+H]+				352.162	1.47608	533.772	[M+H]+
297.259	-1.92032	2.23189e+06	[M+H]+				213.148	1.47496	533.772	[M+H]+
297.732	-2.26032	3.81834e+06	[M-H]-				157.132	1.4742	7582.72	[M+H]+
297.733	-11.5692	1.92224e+06	[M-H]-				160.916	1.4736	1.18441e+06	[M-H]-
297.733	-9.77424	1.16269e+06	[M-H]-				335.671	1.47281	533.772	[M+H]+
297.946	-1.3044	371892	[M-H]-				379.298	1.47157	533.772	[M+H]+
298.05	-1.25981	308676	[M-H]-				277.101	1.45913	533.772	[M+H]+
298.071	-4.2085	729721	[M+H]+				292.962	1.45876	533.772	[M+H]+
298.094	-1.94819	533626	[M+H]+				214.068	1.4586	74655.3	[M+H]+
298.155	-9.17151	2.13573e+06	[M-H]-				190.069	1.45633	328962	[M+H]+
298.168	-2.6014	1.81988e+06	[M+H]+				433.059	1.4542	150175	[M-H]-
298.168	-2.57952	744013	[M+H]+				416.406	1.45247	533.772	[M+H]+
298.198	-1.77024	131631	[M+H]+				230.246	1.45013	21199.8	[M+H]+
298.243	-4.83168	6.33395e+06	[M+H]+				234.919	1.44849	81753.1	[M+H]+
298.243	-1.88536	109168	[M+H]+				239.875	1.44789	439343	[M-H]-
298.246	-4.36016	1.15109e+07	[M-H]-				233.004	1.44496	65013.6	[M+H]+
298.308	-5.03911	145544	[M+H]+				275.073	1.44416	584927	[M+H]+
298.308	-5.12482	533986	[M+H]+				234.76	1.44398	5.17357e+06	[M-H]-
298.702	-1.86337	1.74025e+06	[M+H]+				262.857	1.43991	299597	[M-H]-
298.834	-3.50116	372793	[M-H]-				367.153	1.43941	229928	[M+H]+
299.055	-2.87517	4.47542e+06	[M+H]+				152.976	1.43779	4.47371e+06	[M-H]-
299.089	-11.4013	196584	[M+H]+				173.127	1.43568	15850.9	[M+H]+
299.1	-1.13937	1.57672e+06	[M+H]+				343.109	1.43491	533.772	[M+H]+
299.121	-1.32205	684005	[M+H]+				199.986	1.4329	50333.3	[M+H]+
299.149	-1.52438	308184	[M-H]-				341.093	1.43186	43760.8	[M+H]+
299.161	-4.25629	542515	[M+H]+				399.363	1.43054	533.772	[M+H]+
299.161	-4.11744	112101	[M+H]+				283.124	1.42586	350613	[M+H]+
299.181	-1.60895	1.3416e+06	[M+H]+				302.168	1.42477	1.0244e+06	[M+H]+
299.186	-2.20798	1.10145e+07	[M-H]-				287.158	1.42454	853493	[M+H]+
299.197	-1.34616	1.31746e+06	[M-H]-				343.239	1.42254	47202.5	[M+H]+
299.204	-1.28784	3.55087e+06	[M+H]+				295.185	1.41432	2.96864e+06	[M+H]+
299.249	-4.43735	1.2432e+06	[M-H]-				385.201	1.41322	455871	[M-H]-
299.258	-13.8595	9.40223e+06	[M-H]-				436.166	1.40939	533.772	[M+H]+
299.259	-8.57704	3.71373e+06	[M-H]-				251.099	1.4064	533.772	[M+H]+
300.145	-1.91162	459245	[M-H]-				165.101	1.40329	141448	[M+H]+
300.165	-12.1341	114144	[M+H]+				180.04	1.40259	12927.5	[M+H]+
300.171	-1.54181	328872	[M+H]+				395.291	1.40235	533.772	[M+H]+
300.182	-1.82238	1.36986e+07	[M+H]+				397.071	1.40124	14401.8	[M+H]+
300.2	-1.95639	92802.9	[M-H]-				199.987	1.40062	364917	[M+H]+
300.217	-2.13063	2.61777e+06	[M-H]-				321.202	1.39284	3679.31	[M+H]+
300.25	-1.93324	812515	[M+H]+				543.127	1.39186	150892	[M+H]+
300.262	-8.66769	1.92112e+06	[M-H]-				204.085	1.38698	63774.7	[M+H]+
300.262	-9.92046	613015	[M-H]-				226.952	1.38501	533.772	[M+H]+
300.287	-1.53531	6.36323e+06	[M+H]+				302.194	1.38403	756105	[M+H]+
300.287	-2.48939	295452	[M+H]+				178.956	1.38226	893422	[M-H]-
300.919	-2.18676	1.23628e+06	[M+H]+				375.843	1.37941	738022	[M-H]-
301.025	-1.02257	103998	[M-H]-				668.245	1.37909	350492	[M+H]+
301.037	-3.26576	153748	[M-H]-				277.137	1.37904	2.29907e+06	[M+H]+
301.137	-1.2296	1.05852e+06	[M+H]+				307.167	1.37841	533.772	[M+H]+
301.176	-1.69941	823578	[M-H]-				231.096	1.37831	78421.8	[M+H]+
301.177	-5.00003	2.2877e+06	[M+H]+				264.105	1.37746	241481	[M+H]+
301.177	-3.23236	76317	[M+H]+				229.025	1.37383	1.30393e+06	[M+H]+
301.201	-1.44146	2.26628e+07	[M-H]-				187.07	1.37164	533.772	[M+H]+
301.201	-1.6637	3.84975e+07	[M-H]-				307.126	1.37046	490935	[M+H]+
301.21	-1.27723	1.93875e+06	[M+H]+				607.722	1.36816	533.772	[M+H]+
301.238	-4.80387	237144	[M-H]-				254.147	1.36529	2.15633e+06	[M+H]+
301.238	-1.79615	468828	[M-H]-				371.098	1.35817	533.772	[M+H]+
301.25	-2.71913	7.35403e+07	[M+H]+				244.104	1.3502	2722.6	[M+H]+
301.254	-2.0997	3.69458e+07	[M+H]+				201.194	1.34831	628831	[M+H]+
301.265	-7.75735	136871	[M-H]-				214.858	1.34678	2.44543e+06	[M-H]-
301.739	-6.08747	6.03449e+06	[M+H]+				275.067	1.34634	546440	[M-H]-
301.814	-4.3872	1.25297e+06	[M-H]-				416.37	1.34358	1.62217e+07	[M+H]+
301.881	-1.35768	83389.4	[M-H]-				326.375	1.33745	533.772	[M+H]+
302.147	-2.11881	1.2313e+06	[M+H]+				449.245	1.33698	533.772	[M+H]+
302.193	-1.37698	6.07022e+06	[M+H]+				441.291	1.33613	533.772	[M+H]+
302.205	-1.5424	5.97765e+06	[M-H]-				276.142	1.33435	7.78289e+06	[M+H]+
302.229	-1.57246	106584	[M+H]+				238.09	1.33389	754857	[M+H]+
302.266	-1.73648	109319	[M+H]+				359.16	1.333	1.44182e+06	[M+H]+
302.302	-1.05469	858751	[M+H]+				315.248	1.33242	1.68161e+06	[M+H]+
302.834	-1.67798	661547	[M+H]+				368.178	1.33168	1666.34	[M+H]+
303.062	-1.4621	251422	[M-H]-				320.865	1.3294	22337.6	[M+H]+
303.084	-9.65044	109463	[M+H]+				349.069	1.32793	22360.9	[M+H]+
303.084	-10.0734	1.52134e+06	[M+H]+				541.446	1.32685	273468	[M+H]+
303.084	-3.93436	732227	[M+H]+				540.443	1.32613	533.772	[M+H]+
303.131	-1.16146	1.66196e+06	[M+H]+				398.359	1.32295	676266	[M+H]+
303.132	-2.02033	1.43031e+06	[M+H]+				210.111	1.32289	14112.7	[M+H]+
303.135	-1.91608	484613	[M+H]+				289.174	1.3224	2.42595e+06	[M+H]+
303.184	-1.29533	1516.8	[M+H]+				676.352	1.31643	1.6866e+06	[M+H]+
303.196	-4.67569	840528	[M-H]-				298.087	1.30826	533.772	[M+H]+
303.207	-1.5673	477125	[M-H]-				165.098	1.3082	6.6321e+06	[M+H]+
303.217	-1.78393	583209	[M-H]-				255.13	1.30513	1.08907e+07	[M+H]+
303.217	-8.71519	265858	[M-H]-				172.861	1.29954	2.42764e+06	[M-H]-
303.229	-3.97111	436210	[M+H]+				219.131	1.29783	533.772	[M+H]+
303.229	-3.55161	473430	[M+H]+				217.118	1.29629	262980	[M-H]-
303.232	-6.17393	1.04072e+06	[M-H]-				171.019	1.29508	4.64969e+06	[M-H]-
303.269	-3.42103	3.81177e+06	[M+H]+				261.106	1.29369	351382	[M+H]+
303.812	-9.02183	328820	[M-H]-				325.238	1.28989	602509	[M-H]-
304.1	-2.03281	4.67649e+07	[M+H]+				186.896	1.28856	953508	[M-H]-
304.188	-2.38936	1.70682e+06	[M+H]+				173.041	1.28757	30438.6	[M+H]+
304.232	-2.37867	1.11172e+06	[M+H]+				181.084	1.28522	289257	[M+H]+
304.232	-4.56764	583783	[M+H]+				488.221	1.28254	533.772	[M+H]+
304.245	-3.61912	27493.9	[M+H]+				174.075	1.28198	7.00322e+06	[M+H]+
304.26	-5.4177	391148	[M+H]+				261.061	1.28016	423077	[M-H]-
304.282	-2.37147	58840.7	[M+H]+				310.16	1.27835	12350.7	[M+H]+
304.817	-1.9468	1.26201e+06	[M+H]+				252.142	1.27676	39410.8	[M+H]+
304.849	-1.06434	5.92601e+06	[M+H]+				236.167	1.26471	600945	[M+H]+
304.913	-1.43853	801899	[M-H]-				190.117	1.2591	1.06932e+06	[M+H]+
304.913	-1.29442	622825	[M-H]-				162.09	1.25085	456805	[M+H]+
305.117	-1.64086	867895	[M-H]-				167.029	1.24926	33639.2	[M+H]+
305.16	-1.19536	386883	[M-H]-				188.09	1.23514	533.772	[M+H]+
305.171	-3.74002	113767	[M+H]+				337.034	1.23469	533.772	[M+H]+
305.175	-1.07984	1.17886e+06	[M-H]-				219.106	1.23278	1.9773e+06	[M+H]+
305.243	-8.58712	1.32975e+09	[M+H]+				247.062	1.23212	1.45329e+06	[M-H]-
305.244	-4.96043	632039	[M+H]+				217.08	1.2299	5344.38	[M+H]+
305.245	-4.77664	335338	[M+H]+				331.219	1.22701	533.772	[M+H]+
305.249	-3.81444	1.96983e+06	[M+H]+				174.952	1.22258	120269	[M+H]+
305.264	-7.11543	11983.5	[M+H]+				274.089	1.22254	52292.3	[M+H]+
305.285	-2.5562	211477	[M+H]+				261.109	1.22163	1.24765e+06	[M-H]-
305.897	-1.76365	2.6597e+06	[M+H]+				344.04	1.22139	1.45586e+06	[M-H]-
305.996	-3.25916	751266	[M-H]-				402.391	1.21991	533.772	[M+H]+
306.189	-1.02289	3.69372e+06	[M+H]+				161.049	1.21965	278068	[M+H]+
306.204	-1.69467	187472	[M+H]+				382.241	1.21955	239912	[M+H]+
306.207	-1.46746	1.87806e+06	[M-H]-				206.972	1.21933	4.42233e+06	[M-H]-
306.207	-2.70262	543571	[M-H]-				295.174	1.21847	727077	[M+H]+
306.24	-4.23576	365405	[M+H]+				506.195	1.21583	37190.2	[M+H]+
306.248	-6.69929	14910	[M+H]+				389.236	1.2142	464569	[M+H]+
306.261	-3.85585	37887.6	[M+H]+				153.018	1.21173	119262	[M-H]-
306.276	-3.39952	964629	[M+H]+				306.211	1.2117	11185.2	[M+H]+
306.276	-3.18807	2.355e+06	[M+H]+				367.105	1.20995	3.4472e+07	[M-H]-
306.699	-1.7643	478216	[M+H]+				158.153	1.20983	301949	[M+H]+
306.991	-1.40279	434765	[M-H]-				305.851	1.20914	887468	[M+H]+
307.042	-1.1547	3.6227e+07	[M+H]+				219.096	1.20742	295961	[M+H]+
307.093	-1.08073	111316	[M-H]-				425.211	1.20526	47181.6	[M+H]+
307.129	-1.68868	1.00157e+07	[M+H]+				154.972	1.20263	1.23599e+07	[M-H]-
307.149	-1.70045	535305	[M+H]+				212.162	1.20116	533.772	[M+H]+
307.176	-1.51255	451405	[M-H]-				258.168	1.198	2.56598e+06	[M+H]+
307.185	-2.94987	123836	[M+H]+				190.002	1.1959	1.06383e+06	[M+H]+
307.201	-2.43083	550979	[M+H]+				470.292	1.19543	533.772	[M+H]+
307.224	-2.89276	616196	[M+H]+				226.072	1.1952	533.772	[M+H]+
307.227	-10.5595	5.05231e+06	[M-H]-				333.236	1.19349	454611	[M+H]+
307.26	-3.21906	9.72899e+06	[M+H]+				237.907	1.1923	533.772	[M+H]+
307.264	-11.0584	56324	[M+H]+				214.858	1.18906	4.98377e+06	[M-H]-
308.088	-1.67171	574891	[M+H]+				275.125	1.18898	143721	[M-H]-
308.091	-1.68388	545418	[M+H]+				349.176	1.1879	533.772	[M+H]+
308.158	-1.24455	96185.2	[M+H]+				444.195	1.18763	533.772	[M+H]+
308.219	-1.44408	1.05773e+06	[M+H]+				264.065	1.18564	5.01942e+06	[M+H]+
308.219	-2.82674	4.3355e+07	[M+H]+				243.072	1.18079	2.34849e+06	[M+H]+
308.23	-10.5713	962463	[M-H]-				402.209	1.18058	2.56477e+06	[M+H]+
308.805	-2.49214	1.18535e+07	[M+H]+				224.111	1.17781	533.772	[M+H]+
308.863	-2.93446	3.80976e+06	[M-H]-				254.05	1.17701	533.772	[M+H]+
308.988	-1.21344	107437	[M-H]-				247.138	1.17669	533.772	[M+H]+
309.094	-2.55886	1.24252e+06	[M+H]+				240.884	1.17312	906219	[M-H]-
309.155	-7.40852	107474	[M-H]-				216.104	1.17177	24357.6	[M+H]+
309.17	-2.76056	4.8504e+06	[M-H]-				198	1.16549	3073.73	[M+H]+
309.173	-12.6079	3.94882e+06	[M-H]-				167.95	1.16321	1.29382e+06	[M-H]-
309.203	-2.55685	1.36407e+06	[M+H]+				299.059	1.16317	1.06648e+06	[M+H]+
309.206	-7.62095	305141	[M-H]-				299.06	1.16136	60086.7	[M+H]+
309.206	-1.47664	1.35738e+07	[M-H]-				505.162	1.16114	116886	[M+H]+
309.206	-1.16126	5.10233e+06	[M-H]-				365.102	1.1603	533.772	[M+H]+
309.222	-1.64461	1.6939e+06	[M+H]+				350.323	1.15971	446820	[M+H]+
309.243	-10.0204	657007	[M-H]-				512.411	1.15211	533.772	[M+H]+
310.172	-1.44653	26978.2	[M+H]+				445.292	1.1487	533.772	[M+H]+
310.174	-1.20992	241562	[M-H]-				379.178	1.14856	1.76111e+06	[M-H]-
310.177	-9.74873	544223	[M-H]-				186.039	1.14805	378035	[M-H]-
310.206	-4.55093	350821	[M+H]+				256.078	1.14769	3.17021e+06	[M+H]+
310.234	-5.71335	216625	[M+H]+				215.218	1.13721	533.772	[M+H]+
310.235	-3.69486	41525.4	[M+H]+				369.055	1.12995	23798.1	[M+H]+
310.235	-4.4341	700999	[M+H]+				294.19	1.12726	1.31244e+06	[M+H]+
310.235	-1.54196	445193	[M+H]+				152.976	1.12686	8.92267e+06	[M-H]-
310.307	-5.72837	3.9253e+06	[M+H]+				225.11	1.1249	17779.6	[M+H]+
311.091	-1.61072	2.87481e+06	[M+H]+				456.278	1.12395	374537	[M+H]+
311.092	-14.2415	1.22525e+07	[M-H]-				403.394	1.12307	5.80166e+06	[M+H]+
311.123	-2.27867	5.14452e+06	[M+H]+				152.976	1.12252	6.64207e+06	[M-H]-
311.168	-6.89191	5.15785e+06	[M-H]-				368.141	1.12066	357039	[M+H]+
311.168	-1.92982	9.82344e+06	[M-H]-				529.159	1.12026	215636	[M+H]+
311.18	-2.31138	2.51372e+07	[M+H]+				262.177	1.12007	2.40131e+06	[M+H]+
311.182	-3.29542	92044.3	[M+H]+				221.168	1.11806	71963.3	[M+H]+
311.186	-1.35545	2.20653e+06	[M-H]-				309.173	1.11794	478260	[M-H]-
311.219	-1.22103	673800	[M+H]+				210.032	1.11253	2.2324e+06	[M-H]-
311.219	-1.03986	2.72206e+06	[M+H]+				241.141	1.10758	4059.29	[M+H]+
311.222	-1.61802	5.64012e+07	[M-H]-				252.071	1.10651	21467.5	[M+H]+
311.222	-2.82597	1.07424e+08	[M-H]-				176.934	1.10587	853553	[M-H]-
311.222	-1.56191	3.69485e+06	[M-H]-				568.274	1.10108	533.772	[M+H]+
311.222	-1.55074	2.08455e+07	[M-H]-				209.153	1.10084	437334	[M-H]-
311.255	-3.7133	689716	[M+H]+				260.195	1.09347	4.32143e+06	[M+H]+
311.259	-11.1623	1.44983e+06	[M-H]-				283.068	1.09224	144049	[M-H]-
311.682	-2.37499	478648	[M+H]+				334.11	1.09171	533.772	[M+H]+
311.962	-2.02346	3.37227e+06	[M-H]-				304.163	1.08619	16485.5	[M+H]+
312.095	-11.781	2.22606e+06	[M-H]-				365.245	1.0852	2231.73	[M+H]+
312.171	-10.2825	787885	[M-H]-				228.098	1.0843	410212	[M-H]-
312.175	-2.1254	1.13078e+06	[M+H]+				191.091	1.08414	206027	[M-H]-
312.181	-1.39051	577988	[M-H]-				329.131	1.08063	533.772	[M+H]+
312.189	-2.2442	2.01242e+07	[M+H]+				321.126	1.07818	533.772	[M+H]+
312.222	-2.28181	30139	[M+H]+				235.163	1.07492	1.57997e+07	[M+H]+
312.222	-1.5861	3.94251e+06	[M+H]+				279.119	1.07441	950264	[M-H]-
312.225	-2.86504	2.1657e+07	[M-H]-				495.324	1.0742	533.772	[M+H]+
312.225	-1.25076	9.08805e+06	[M-H]-				357.198	1.07367	24148.4	[M+H]+
312.25	-2.41493	71713.9	[M+H]+				404.222	1.07346	1.48446e+06	[M-H]-
312.254	-7.617	124183	[M-H]-				349.121	1.07103	7409.22	[M+H]+
312.262	-8.41397	215761	[M-H]-				199.85	1.06709	4.01128e+06	[M-H]-
312.323	-3.65213	727435	[M+H]+				207.101	1.06705	230943	[M+H]+
312.705	-2.00772	794153	[M+H]+				232.152	1.06626	5164.53	[M+H]+
313.096	-8.58574	243041	[M-H]-				485.282	1.06611	21591.4	[M+H]+
313.104	-15.4057	109193	[M+H]+				252.132	1.06605	533.772	[M+H]+
313.104	-9.18382	1.424e+06	[M+H]+				228.083	1.0652	129571	[M+H]+
313.116	-1.28385	20243.2	[M+H]+				211.127	1.06488	1.51536e+06	[M+H]+
313.138	-2.74147	20267.6	[M+H]+				1211.65	1.06403	533.772	[M+H]+
313.147	-2.74233	508505	[M-H]-				177.978	1.06132	533.772	[M+H]+
313.159	-1.56227	686991	[M+H]+				266.217	1.05831	533.772	[M+H]+
313.165	-3.26494	1.45288e+06	[M-H]-				443.233	1.05743	533.772	[M+H]+
313.192	-9.37055	1.65236e+06	[M+H]+				184.875	1.05638	1.26518e+06	[M-H]-
313.2	-8.41611	3.14414e+07	[M-H]-				198.074	1.05595	479300	[M+H]+
313.212	-1.60681	163094	[M-H]-				223.927	1.05582	20836.6	[M+H]+
313.213	-5.24036	75462.1	[M+H]+				250.951	1.05508	6.12684e+06	[M-H]-
313.213	-4.94906	2.07857e+06	[M+H]+				273.109	1.05306	185174	[M-H]-
313.234	-3.44723	854496	[M+H]+				291.162	1.05287	533.772	[M+H]+
313.234	-1.51822	296767	[M+H]+				237.168	1.05059	1.28691e+06	[M+H]+
313.238	-2.69379	1.4243e+08	[M-H]-				247.127	1.05	2.39515e+06	[M+H]+
313.238	-2.54067	3.40473e+07	[M-H]-				410.164	1.04846	533.772	[M+H]+
313.238	-1.31048	8.11972e+06	[M-H]-				786.16	1.04786	43595.6	[M+H]+
313.254	-2.67312	516623	[M+H]+				262.163	1.04771	49919.4	[M+H]+
313.261	-5.04973	1.03346e+06	[M+H]+				184.968	1.04595	3.47901e+06	[M+H]+
313.271	-5.43573	1.87039e+07	[M+H]+				215.218	1.0428	1.10612e+07	[M+H]+
313.271	-2.66485	739280	[M+H]+				394.349	1.04212	533.772	[M+H]+
313.274	-7.08649	85972.8	[M-H]-				192.977	1.04	170131	[M+H]+
313.959	-1.98421	2.01688e+06	[M-H]-				406.234	1.03905	1.03442e+07	[M+H]+
314.045	-2.03047	1.75963e+06	[M-H]-				427.184	1.03544	1.92712e+07	[M+H]+
314.066	-2.59622	2.14294e+06	[M+H]+				250.982	1.03395	822860	[M+H]+
314.107	-10.57	5.30442e+06	[M+H]+				283.082	1.03041	18810.3	[M+H]+
314.107	-12.8167	989040	[M+H]+				312.131	1.02216	21301.8	[M+H]+
314.119	-1.55395	968133	[M+H]+				152.055	1.02069	35014.5	[M+H]+
314.147	-2.70909	1.68607e+06	[M-H]-				220.116	1.02024	809349	[M+H]+
314.163	-1.56086	654163	[M+H]+				416.203	1.01941	137087	[M-H]-
314.193	-1.40001	237197	[M+H]+				288.971	1.01546	50875.6	[M-H]-
314.197	-1.37132	264751	[M-H]-				344.119	1.01295	6.12072e+06	[M+H]+
314.211	-2.36016	4.06003e+06	[M+H]+				289.173	1.01072	459358	[M+H]+
314.216	-11.6369	584087	[M+H]+				300.19	1.00749	533.772	[M+H]+
314.216	-12.0742	642626	[M+H]+				608.225	1.007	64963	[M+H]+
314.227	-12.2163	375478	[M+H]+				608.384	1.00699	195806	[M+H]+
314.238	-9.8683	1.14548e+07	[M+H]+				269.131	1.00526	420524	[M-H]-
314.239	-1.14427	1.74811e+06	[M+H]+				309.082	1.00479	5.00877e+06	[M-H]-
314.241	-2.66425	2.77208e+07	[M-H]-				177.049	1.00425	533.772	[M+H]+
314.241	-1.54073	6.13976e+06	[M-H]-				396.137	1.00405	2.43721e+06	[M+H]+
314.245	-4.26398	103876	[M+H]+				207.096	1.0022	533.772	[M+H]+
314.264	-1.48132	1.59748e+07	[M+H]+
314.266	-1.54946	824412	[M+H]+
314.728	-9.31731	403559	[M-H]-
314.81	-2.83163	1.49681e+06	[M+H]+
314.816	-1.79367	3.52463e+06	[M+H]+
314.847	-1.37461	1.6044e+07	[M+H]+
315.156	-3.0936	137555	[M+H]+
315.18	-2.12437	3.4223e+06	[M-H]-
315.192	-1.50295	1.10892e+06	[M-H]-
315.192	-2.67714	8.20507e+06	[M+H]+
315.197	-1.48696	728120	[M+H]+
315.21	-9.98694	1.14385e+06	[M+H]+
315.217	-1.45153	5.53912e+06	[M-H]-
315.217	-1.45092	5.89348e+06	[M-H]-
315.229	-3.7463	168046	[M+H]+
315.229	-3.78962	1.54487e+06	[M+H]+
315.253	-2.03682	3.67152e+07	[M-H]-
315.254	-2.75638	1.21757e+07	[M-H]-
315.267	-3.35654	541047	[M+H]+
315.267	-2.32018	3.35619e+06	[M+H]+
315.269	-1.701	187923	[M+H]+
315.755	-8.30191	1.41791e+06	[M+H]+
315.911	-6.05019	511592	[M-H]-
316.22	-1.57777	1.03552e+06	[M-H]-
316.232	-3.75076	1.13947e+06	[M+H]+
316.232	-3.9307	5.1649e+06	[M+H]+
316.245	-1.34347	515308	[M+H]+
316.257	-2.05403	7.58644e+06	[M-H]-
316.259	-12.5536	2.04383e+06	[M+H]+
316.26	-10.3258	563797	[M+H]+
316.794	-2.51057	77152.2	[M+H]+
317.065	-3.61726	79612.7	[M+H]+
317.065	-4.83781	146373	[M+H]+
317.11	-3.70716	3.09758e+06	[M+H]+
317.16	-2.15343	263067	[M-H]-
317.171	-3.99287	907236	[M+H]+
317.196	-1.32598	3.54509e+06	[M-H]-
317.196	-1.76531	6.20184e+06	[M-H]-
317.204	-1.03881	291984	[M+H]+
317.206	-3.24772	169860	[M+H]+
317.211	-2.75652	1.72875e+06	[M-H]-
317.211	-4.85857	1.03635e+06	[M-H]-
317.232	-3.98077	547822	[M-H]-
317.245	-3.33403	341353	[M+H]+
317.245	-3.45672	199312	[M+H]+
317.259	-2.08435	854128	[M-H]-
317.263	-9.1997	5.76741e+06	[M+H]+
317.793	-2.64764	7.83374e+07	[M+H]+
318.028	-1.73541	1.47095e+06	[M-H]-
318.032	-1.75832	9.4348e+06	[M-H]-
318.112	-1.2894	431057	[M+H]+
318.163	-1.21859	582895	[M+H]+
318.175	-5.69524	371728	[M+H]+
318.2	-1.85447	1.00627e+06	[M-H]-
318.209	-3.53873	5.1207e+06	[M+H]+
318.222	-11.7916	65737.6	[M+H]+
318.225	-1.74323	3.80856e+08	[M+H]+
318.248	-4.81886	191772	[M+H]+
318.248	-3.73467	206645	[M+H]+
318.261	-1.88526	849339	[M+H]+
318.297	-1.84958	1.33064e+07	[M+H]+
318.79	-3.33082	12355.7	[M+H]+
318.871	-2.60052	1.27972e+06	[M-H]-
318.884	-1.45945	208442	[M+H]+
319.03	-1.75675	188451	[M-H]-
319.058	-1.28144	388832	[M+H]+
319.133	-1.53275	1.08592e+06	[M-H]-
319.22	-3.19957	403467	[M+H]+
319.221	-10.0728	3.34377e+06	[M+H]+
319.223	-2.88355	856367	[M+H]+
319.223	-2.29408	189778	[M+H]+
319.224	-1.94792	229036	[M+H]+
319.227	-2.83168	2.06162e+06	[M-H]-
319.251	-10.2634	802498	[M+H]+
319.26	-10.4297	29128.5	[M+H]+
319.26	-3.15444	883188	[M+H]+
319.264	-1.95851	3.10264e+06	[M+H]+
319.301	-1.8271	3.55237e+06	[M+H]+
319.91	-2.60238	400883	[M+H]+
320.011	-2.10742	1.26306e+06	[M-H]-
320.079	-2.39742	55956	[M+H]+
320.157	-2.09802	5.76963e+06	[M+H]+
320.17	-2.31188	326400	[M+H]+
320.226	-3.35032	32571.1	[M+H]+
320.23	-1.38171	7183.86	[M+H]+
320.255	-2.44291	4.84001e+06	[M+H]+
320.276	-1.70668	4.42017e+07	[M+H]+
320.277	-1.17704	976074	[M+H]+
320.702	-1.62326	2.7234e+06	[M+H]+
320.828	-1.06789	225885	[M+H]+
320.828	-1.06221	372394	[M+H]+
320.886	-1.33286	2.37905e+06	[M-H]-
320.886	-1.36457	1.09096e+06	[M-H]-
321.091	-2.56484	4.18313e+06	[M+H]+
321.094	-5.50977	280617	[M-H]-
321.145	-2.00575	759708	[M+H]+
321.173	-10.1393	713407	[M-H]-
321.204	-1.78659	2.59907e+07	[M+H]+
321.206	-6.08946	3.96351e+06	[M-H]-
321.237	-9.98669	391036	[M+H]+
321.239	-1.34998	861695	[M+H]+
321.239	-3.59243	7.14127e+06	[M+H]+
321.256	-3.22678	2.11445e+06	[M+H]+
321.28	-1.65308	63090.3	[M+H]+
321.312	-11.7993	1.10457e+06	[M+H]+
322.019	-1.75372	1.20332e+06	[M+H]+
322.052	-2.06814	50821	[M+H]+
322.07	-3.0217	156294	[M+H]+
322.198	-1.09702	2.13314e+06	[M+H]+
322.201	-1.13866	111126	[M-H]-
322.21	-10.0349	663640	[M-H]-
322.219	-1.13236	1516.8	[M+H]+
322.228	-1.83252	1.17746e+06	[M+H]+
322.243	-4.0677	323497	[M+H]+
322.246	-1.5314	1.57229e+06	[M+H]+
322.283	-1.9966	2.19454e+07	[M+H]+
322.785	-1.40865	22259.5	[M+H]+
323.144	-1.11288	1.23549e+06	[M+H]+
323.217	-2.01083	129959	[M+H]+
323.219	-9.17448	3.74602e+06	[M+H]+
323.222	-3.5569	4.35207e+07	[M-H]-
323.255	-1.60336	944278	[M+H]+
323.255	-3.45766	1.40069e+06	[M+H]+
323.258	-5.44587	2.69647e+06	[M-H]-
323.277	-1.42458	8.2345e+06	[M+H]+
323.868	-1.72328	281494	[M-H]-
324.189	-1.21022	1.24123e+06	[M+H]+
324.19	-1.10704	317341	[M+H]+
324.225	-3.72407	9.23796e+06	[M-H]-
324.25	-2.4061	5.47317e+06	[M+H]+
324.25	-5.00124	2.02076e+06	[M+H]+
324.262	-7.18104	500466	[M-H]-
325.079	-1.45708	923949	[M+H]+
325.082	-2.72077	1.43807e+08	[M+H]+
325.105	-2.41526	184274	[M-H]-
325.159	-1.20732	1.32884e+06	[M+H]+
325.183	-5.13459	1.68554e+06	[M-H]-
325.196	-1.57997	308704	[M+H]+
325.196	-1.69982	131941	[M+H]+
325.197	-1.41651	270851	[M+H]+
325.201	-1.29297	5.93187e+06	[M-H]-
325.201	-2.05114	1.72179e+07	[M-H]-
325.202	-2.12587	4.28718e+06	[M-H]-
325.238	-2.99231	6.3883e+06	[M-H]-
325.253	-1.36569	246206	[M+H]+
325.271	-1.82914	2.70431e+06	[M+H]+
325.274	-11.3311	1.62972e+06	[M-H]-
326.035	-1.19283	432871	[M+H]+
326.045	-2.64723	1.7719e+06	[M-H]-
326.065	-3.43166	1.00835e+06	[M+H]+
326.168	-1.28808	104007	[M+H]+
326.199	-1.89668	177762	[M+H]+
326.205	-1.0952	651615	[M+H]+
326.23	-1.34384	631226	[M+H]+
326.241	-6.85893	1.33983e+06	[M-H]-
326.302	-2.38688	1.28429e+06	[M+H]+
326.829	-8.49372	1.19491e+06	[M-H]-
326.829	-9.22639	3.13122e+06	[M-H]-
326.902	-5.39749	6.64621e+06	[M-H]-
327.119	-15.8966	385020	[M+H]+
327.126	-7.42716	108871	[M-H]-
327.135	-2.19944	6.05068e+07	[M+H]+
327.217	-2.09414	4.30743e+07	[M-H]-
327.217	-1.63191	1.66648e+08	[M-H]-
327.217	-1.31322	5.30814e+07	[M-H]-
327.217	-1.87015	8.06388e+06	[M-H]-
327.233	-1.72375	987737	[M+H]+
327.254	-2.18467	1.45884e+06	[M-H]-
327.334	-1.20844	1.11516e+06	[M+H]+
328.061	-1.67723	400726	[M-H]-
328.081	-3.44175	1.82699e+06	[M+H]+
328.123	-13.3966	7.81806e+06	[M+H]+
328.176	-2.99051	1.1257e+06	[M-H]-
328.194	-2.11005	2.87014e+07	[M+H]+
328.22	-1.82152	7.29373e+06	[M-H]-
328.22	-1.71157	3.22587e+07	[M-H]-
328.22	-1.47938	1.00086e+07	[M-H]-
328.22	-1.37109	1.37397e+06	[M+H]+
328.245	-1.57233	70162.3	[M+H]+
328.281	-9.9274	404885	[M+H]+
328.913	-1.2547	821285	[M+H]+
329.101	-5.16955	4.18946e+06	[M+H]+
329.111	-1.5966	133918	[M+H]+
329.126	-9.74878	385602	[M+H]+
329.179	-2.32205	601590	[M+H]+
329.207	-3.37062	516432	[M+H]+
329.208	-1.06385	241500	[M-H]-
329.208	-1.38829	3.81851e+07	[M+H]+
329.229	-3.10425	4.65731e+06	[M+H]+
329.232	-6.97153	539592	[M-H]-
329.232	-1.48228	8.97786e+08	[M-H]-
329.232	-1.89859	3.18827e+08	[M-H]-
329.249	-2.26572	70451.7	[M+H]+
329.273	-1.87967	6.02252e+06	[M-H]-
329.658	-1.04292	439849	[M+H]+
329.913	-1.67211	173926	[M-H]-
330.056	-2.99771	1.83426e+09	[M+H]+
330.156	-1.73607	240254	[M-H]-
330.236	-1.50387	1.81875e+08	[M-H]-
330.236	-2.47551	6.08495e+07	[M-H]-
330.261	-1.38677	1.18835e+07	[M+H]+
331.139	-1.30486	460048	[M-H]-
331.151	-1.1681	102229	[M+H]+
331.151	-1.48768	30802.5	[M+H]+
331.185	-2.917	1.31169e+08	[M+H]+
331.191	-1.91416	515498	[M-H]-
331.201	-5.77667	142498	[M+H]+
331.22	-1.44986	954643	[M+H]+
331.223	-5.34568	1.78647e+06	[M+H]+
331.223	-4.02549	5.29848e+06	[M+H]+
331.223	-3.00522	7.03856e+08	[M+H]+
331.227	-11.3245	2.65132e+07	[M-H]-
331.248	-1.2082	3.61001e+07	[M-H]-
331.264	-2.19988	9.85306e+07	[M+H]+
332.019	-2.43473	99537.5	[M-H]-
332.044	-1.49349	214837	[M-H]-
332.11	-1.71066	3.73231e+07	[M+H]+
332.169	-1.82897	6.60411e+06	[M+H]+
332.188	-3.17641	317776	[M+H]+
332.194	-1.87994	152357	[M-H]-
332.227	-7.10591	1.00581e+06	[M+H]+
332.23	-13.25	6.16239e+06	[M-H]-
332.235	-2.08334	4.52186e+06	[M+H]+
332.244	-1.48878	147398	[M+H]+
332.251	-1.80753	9.39305e+06	[M-H]-
332.255	-12.8744	1516.8	[M+H]+
332.255	-3.85648	532462	[M+H]+
332.255	-2.31085	29427.8	[M+H]+
332.276	-1.57323	1.00091e+06	[M+H]+
332.28	-1.43342	5.81995e+06	[M-H]-
333.126	-1.89257	1.28497e+06	[M+H]+
333.127	-1.5172	86978.8	[M+H]+
333.148	-4.26585	1.59486e+06	[M+H]+
333.166	-4.20024	1.71233e+06	[M+H]+
333.2	-1.40431	1.04506e+06	[M+H]+
333.202	-2.7257	2.1367e+06	[M+H]+
333.202	-2.68638	6.0536e+06	[M+H]+
333.205	-3.37104	980609	[M-H]-
333.206	-3.2907	3.54599e+06	[M-H]-
333.233	-6.3749	595348	[M-H]-
333.239	-4.30893	594398	[M+H]+
333.239	-3.66009	1.59209e+06	[M+H]+
333.243	-13.2175	6.02553e+06	[M-H]-
333.258	-10.8045	6.82974e+06	[M+H]+
333.259	-2.52218	145249	[M+H]+
333.28	-1.60378	383796	[M+H]+
333.838	-1.12629	215572	[M-H]-
334.026	-2.68534	1.44325e+06	[M-H]-
334.036	-2.30062	1.1511e+06	[M+H]+
334.095	-1.40269	1.43231e+06	[M-H]-
334.107	-1.18569	433028	[M-H]-
334.108	-1.0617	620751	[M-H]-
334.151	-10.6052	2.60843e+06	[M+H]+
334.165	-1.83394	606362	[M-H]-
334.169	-10.9525	41425.8	[M+H]+
334.21	-7.46415	504055	[M-H]-
334.232	-1.35972	652285	[M+H]+
334.232	-1.4162	136741	[M+H]+
334.243	-3.37922	60600.5	[M+H]+
334.246	-11.115	1.40302e+06	[M-H]-
334.27	-11.9668	8.00315e+06	[M+H]+
334.824	-1.09762	6.69578e+06	[M+H]+
335.142	-1.10007	56444.6	[M+H]+
335.148	-1.41706	276031	[M+H]+
335.149	-1.9559	1.63099e+06	[M-H]-
335.17	-7.69265	130868	[M-H]-
335.215	-7.76072	2.67656e+06	[M+H]+
335.216	-5.21517	101617	[M+H]+
335.216	-2.10126	1516.8	[M+H]+
335.222	-3.16309	3.01544e+06	[M-H]-
335.249	-7.95689	157173	[M-H]-
335.25	-2.83177	3.28412e+06	[M+H]+
335.255	-4.40991	22038.3	[M+H]+
335.255	-5.61239	84442.2	[M+H]+
335.256	-1.52682	104285	[M+H]+
335.274	-9.68403	20777.3	[M+H]+
335.803	-1.49029	445583	[M+H]+
335.943	-3.59404	2.21559e+06	[M+H]+
336.006	-1.29291	242514	[M-H]-
336.163	-1.75779	855041	[M+H]+
336.219	-1.89569	433635	[M+H]+
336.219	-8.86193	6.63786e+06	[M+H]+
336.22	-2.24805	177300	[M+H]+
336.25	-1.51015	1.89826e+07	[M+H]+
336.254	-8.64075	252488	[M-H]-
336.258	-1.94769	26745.6	[M+H]+
336.322	-8.79565	469815	[M+H]+
336.323	-2.181	67524.3	[M+H]+
336.323	-1.83432	2.27108e+06	[M+H]+
336.8	-2.25188	945575	[M+H]+
336.858	-10.3185	1.86326e+07	[M-H]-
337.089	-2.32077	5.66404e+06	[M-H]-
337.101	-1.20065	2.10626e+06	[M+H]+
337.202	-1.97726	1.87721e+06	[M-H]-
337.232	-4.34781	1.2602e+06	[M+H]+
337.233	-3.70205	298779	[M+H]+
337.234	-2.63094	1.10874e+06	[M+H]+
337.238	-2.18683	6.77593e+06	[M-H]-
337.238	-3.49926	3.97656e+06	[M-H]-
337.253	-4.09614	1.15192e+06	[M+H]+
337.27	-4.74183	470828	[M+H]+
337.27	-5.11313	169422	[M+H]+
337.27	-6.79874	654688	[M+H]+
337.271	-5.96014	480380	[M+H]+
337.656	-3.03909	2.78203e+06	[M+H]+
337.978	-4.6864	111106	[M-H]-
338.089	-1.69422	100430	[M-H]-
338.092	-2.61	681766	[M-H]-
338.105	-1.99009	534036	[M+H]+
338.197	-1.35822	352997	[M-H]-
338.236	-3.9541	2.93751e+06	[M+H]+
338.237	-2.92353	1.38439e+06	[M+H]+
338.237	-3.9649	1.24718e+06	[M+H]+
338.241	-2.32906	849306	[M-H]-
338.265	-4.63509	74294.2	[M+H]+
338.266	-2.01712	649181	[M+H]+
338.266	-5.21268	334558	[M+H]+
338.273	-5.15597	1.78393e+06	[M+H]+
338.273	-1.25825	2.26206e+06	[M+H]+
338.274	-5.77947	1.84332e+06	[M+H]+
338.338	-2.45078	150100	[M+H]+
338.801	-1.82716	2.31697e+07	[M+H]+
339.101	-2.42548	743740	[M+H]+
339.142	-1.41738	269174	[M-H]-
339.188	-1.19575	2.80676e+06	[M+H]+
339.212	-2.05869	2.19496e+06	[M+H]+
339.217	-1.73819	2.84373e+06	[M-H]-
339.248	-2.68867	582780	[M+H]+
339.253	-3.32491	3.08344e+06	[M-H]-
339.268	-1.16539	819865	[M+H]+
339.269	-1.74502	3.24366e+08	[M+H]+
339.286	-10.4331	405362	[M+H]+
339.286	-2.39886	30656.7	[M+H]+
339.342	-2.87819	2.0003e+06	[M+H]+
340.081	-3.03536	1.88827e+06	[M+H]+
340.086	-1.40014	1.39761e+06	[M+H]+
340.191	-1.39962	2.91072e+06	[M+H]+
340.22	-2.305	31258.2	[M+H]+
340.243	-1.06918	3.34932e+07	[M+H]+
340.252	-2.73402	281460	[M+H]+
340.282	-2.33058	36030.9	[M+H]+
340.289	-5.3224	1.15983e+06	[M+H]+
340.289	-2.3337	239009	[M+H]+
340.346	-9.5018	993516	[M+H]+
340.796	-1.59727	220336	[M+H]+
341.142	-11.0377	1.32983e+06	[M-H]-
341.158	-1.49776	3.13642e+06	[M-H]-
341.19	-1.84531	131732	[M+H]+
341.191	-1.7766	1.98334e+06	[M+H]+
341.196	-3.17126	6.96933e+06	[M-H]-
341.203	-1.15464	3.94715e+06	[M+H]+
341.215	-3.34022	277286	[M-H]-
341.215	-3.39122	359706	[M-H]-
341.216	-8.2877	4.42699e+06	[M+H]+
341.264	-1.10548	7.67805e+06	[M+H]+
341.285	-1.22134	1.067e+06	[M+H]+
341.305	-5.83333	230774	[M-H]-
342.166	-1.06729	77097.5	[M-H]-
342.199	-1.50282	459232	[M+H]+
342.2	-2.64239	1.06076e+06	[M-H]-
342.201	-1.76692	62803.8	[M+H]+
342.207	-1.23622	2.26746e+07	[M+H]+
342.207	-1.07912	3.85635e+06	[M+H]+
342.236	-1.66009	404349	[M+H]+
342.297	-1.94596	458147	[M+H]+
342.811	-3.5396	272216	[M+H]+
342.857	-1.60691	176717	[M+H]+
343.127	-1.84966	809984	[M+H]+
343.155	-1.11387	15156.6	[M+H]+
343.187	-1.42707	321796	[M-H]-
343.212	-1.8402	2.47384e+07	[M-H]-
343.212	-2.72823	6.07968e+07	[M-H]-
343.226	-4.46598	104973	[M+H]+
343.247	-4.07132	1.42783e+07	[M-H]-
343.3	-10.1895	225486	[M+H]+
343.928	-1.44593	320669	[M-H]-
344.076	-3.10102	7.43858e+06	[M+H]+
344.169	-2.82859	544116	[M+H]+
344.178	-1.1114	1.16005e+06	[M+H]+
344.243	-1.47441	928068	[M-H]-
344.277	-3.0992	434576	[M+H]+
344.782	-5.24507	205464	[M+H]+
344.947	-1.81188	122193	[M-H]-
345.088	-3.12435	336249	[M+H]+
345.109	-1.19787	1.75461e+06	[M-H]-
345.199	-1.84993	5.1947e+06	[M+H]+
345.203	-3.27933	847898	[M+H]+
345.204	-2.15511	1.16813e+06	[M-H]-
345.207	-2.11583	949494	[M-H]-
345.227	-1.3957	4.97038e+07	[M-H]-
345.227	-1.62924	7.55887e+07	[M-H]-
345.228	-1.43445	1.59319e+07	[M-H]-
345.234	-11.0285	215352	[M+H]+
346.112	-1.36416	246054	[M-H]-
346.231	-1.698	1.09531e+07	[M-H]-
346.231	-1.37215	1.23432e+07	[M-H]-
346.234	-5.51144	1.03175e+07	[M+H]+
346.256	-1.48019	2.25233e+06	[M+H]+
346.256	-5.0689	3.35401e+06	[M+H]+
346.259	-3.10274	1.71536e+06	[M-H]-
346.292	-2.39074	1.98469e+06	[M+H]+
346.626	-2.84949	710898	[M+H]+
347.043	-1.74253	266664	[M-H]-
347.121	-1.29328	176851	[M+H]+
347.179	-1.73662	168453	[M+H]+
347.185	-9.17298	365140	[M-H]-
347.217	-1.73442	307942	[M+H]+
347.222	-1.80191	4.50125e+06	[M-H]-
347.222	-4.62577	2.96715e+06	[M-H]-
347.259	-2.45051	7.292e+06	[M+H]+
347.291	-10.5874	186818	[M+H]+
347.964	-6.60214	48184	[M+H]+
348.006	-2.52524	262929	[M-H]-
348.144	-2.28157	50484.7	[M+H]+
348.181	-2.01095	136918	[M-H]-
348.225	-1.91821	593569	[M-H]-
348.225	-9.7605	548682	[M-H]-
348.271	-1.09522	2.01784e+06	[M+H]+
348.691	-2.249	707728	[M+H]+
349.143	-3.17421	1.92219e+07	[M+H]+
349.15	-1.44789	70519.5	[M-H]-
349.184	-4.18043	280931	[M+H]+
349.195	-1.33616	3674.03	[M+H]+
349.201	-7.44374	110130	[M-H]-
349.201	-3.04775	975943	[M-H]-
349.234	-3.75938	465141	[M+H]+
349.234	-5.62398	427861	[M+H]+
349.234	-3.05855	80741.5	[M+H]+
349.238	-9.66424	2.642e+06	[M-H]-
349.307	-10.2674	59742.4	[M+H]+
350.123	-4.27756	899257	[M-H]-
350.125	-7.00566	81288.5	[M-H]-
350.16	-1.59146	828144	[M+H]+
350.18	-1.34666	687425	[M+H]+
350.193	-1.87158	604061	[M+H]+
350.198	-1.30844	821242	[M+H]+
350.202	-1.18555	677369	[M+H]+
350.229	-1.74226	2.38136e+08	[M+H]+
350.237	-10.6367	2.40794e+06	[M+H]+
350.266	-2.50846	249067	[M+H]+
350.287	-1.02415	1.40232e+07	[M+H]+
350.798	-1.23953	1.58144e+06	[M+H]+
351.158	-4.44116	1.18073e+07	[M+H]+
351.211	-1.3455	1.72425e+06	[M+H]+
351.211	-1.52325	1.52258e+06	[M+H]+
351.217	-2.61853	2.36473e+06	[M-H]-
351.217	-4.70515	5.44694e+06	[M-H]-
351.249	-4.75087	1.77706e+06	[M+H]+
351.253	-8.13733	178114	[M-H]-
351.265	-2.67209	170246	[M+H]+
351.269	-2.05958	1.60803e+06	[M+H]+
351.286	-5.9554	33078.2	[M+H]+
351.29	-2.91539	1.84613e+07	[M+H]+
351.298	-4.39757	347843	[M+H]+
352.117	-3.18735	1.40972e+06	[M+H]+
352.22	-8.19467	1.05104e+06	[M-H]-
352.245	-4.95137	125107	[M+H]+
352.281	-1.15466	1.05561e+06	[M+H]+
352.285	-6.06878	164244	[M-H]-
352.318	-1.26095	243576	[M+H]+
[truncated: 2,885 more rows]
